# Supplementary material for: Homeostasis of a representational map in the neocortex
Source: Nat Neurosci. 2025 Jun 5;28(7):1533–45. doi: 10.1038/s41593-025-01982-7 (PMC12229895; doi:10.1038/s41593-025-01982-7)
Supplement: Supplementary file 3 — Similarity matrices over the course of imaging days in the control cohort (including high-category and low-category neurons) in Fig. 1h. [file 41593_2025_1982_MOESM3_ESM.xlsx]

## Sheet: Fig1h
Fig. 1h, Similarity matrix
Control
day 1
Puretone2.0kHz_70dB'	Puretone2.4kHz_70dB'	'Puretone2.8kHz_70dB'	'Puretone3.4kHz_70dB'	'Puretone4.0kHz_70dB'	'Puretone4.7kHz_70dB'	'Puretone5.6kHz_70dB'	'Puretone6.7kHz_70dB'	'Puretone8.0kHz_70dB'	'Puretone9.5kHz_70dB'	'Puretone11.3kHz_70dB'	'Puretone13.4kHz_70dB'	'Puretone15.9kHz_70dB'	'Puretone18.9kHz_70dB'	'Puretone22.5kHz_70dB'	'Puretone26.8kHz_70dB'	'Puretone31.8kHz_70dB'	'Puretone37.9kHz_70dB'	'Puretone45.0kHz_70dB'	3-1-70ms_70dB'	'47bird1_70ms_70dB'	'47bird2_70ms_70dB'	'beet-70ms_70dB'	'Call1_70ms_70dB'	'gallop-70ms_70dB'	'indri1-70ms_70dB'	'indri2-70ms_70dB'	'indri3-70ms_70dB'	'keep1-70ms_70dB'	'keep2-70ms_70dB'	'Upsweep0_70dB'	'whale1-70ms_70dB'	'whale2-70ms_70dB'	'WN-70ms_70dB'
0.0834471	0.0447602	0.0322858	0.0340529	0.0183046	0.00264621	0.00733787	-0.0077597	-0.0110764	-0.0160541	-0.00908947	-0.0144243	-0.0113051	-0.0107937	-0.0151004	-0.0125787	-0.00661035	0.00200065	-0.00304525	-0.00396596	-0.0114257	-0.0138125	-0.0104123	-0.0117222	-0.0045227	-0.0144013	-0.00530299	-0.012063	-0.00561325	-0.00320726	-0.0169398	-0.0129206	-0.0152165	-0.0136678
0.0447602	0.108539	0.0621652	0.0690575	0.0452002	0.0217144	0.0317159	0.00545032	-0.00250805	-0.00312899	-0.00683574	-0.00854181	-0.0042657	-0.00340473	-0.00362528	-0.00387443	-0.00444788	-0.000481186	0.0032222	0.00553179	-0.00256729	-0.00387881	-0.00994742	-0.0113652	-0.000846425	-0.0036841	-0.00157227	-0.00560438	-0.00509907	-0.00347108	-0.00702309	-0.00758899	-0.00324214	-0.0066268
0.0322858	0.0621652	0.0630142	0.0479318	0.0236549	0.0110494	0.0233388	-0.00431572	-0.00605553	-0.0120401	-0.00755308	-0.0143417	-0.0118192	-0.00489084	-0.00394876	-0.00555784	0.0030384	0.00245157	-0.000523698	-0.00464385	-0.00515397	-0.0147088	-0.0108401	-0.0116749	-0.00455964	-0.00673178	-0.00397656	-0.0130709	-0.00870828	-0.00708581	-0.00969356	-0.013745	-0.0111638	-0.0151184
0.0340529	0.0690575	0.0479318	0.0851874	0.0518789	0.0292441	0.0424805	0.012297	4.86098e-05	-0.00862093	-0.00628775	-0.00486883	-0.00412994	-0.00312638	0.000138189	-0.000682735	-0.00119772	0.00328267	0.00482285	0.00202621	0.00358043	-0.00201377	-0.00761593	-0.010293	-0.00894941	0.00073472	0.00892047	-0.00393355	-0.00536691	-0.0038678	-0.00518146	-0.01026	-0.00742529	-0.00835001
0.0183046	0.0452002	0.0236549	0.0518789	0.0747824	0.0695254	0.0579198	0.0397142	0.0167032	0.00193088	-0.00198761	-0.00559267	0.00393275	0.00482144	0.00569028	0.0128476	0.0076419	0.00639587	0.00928923	0.00770012	0.0067767	0.00411078	-0.00217219	-0.00815219	-0.00583263	0.0206268	0.0219306	0.0109153	0.000457027	0.00877084	0.0010735	-0.0054888	-0.00624553	-0.00396381
0.00264621	0.0217144	0.0110494	0.0292441	0.0695254	0.109914	0.0711598	0.0824424	0.043946	0.0148299	0.00896117	0.00602881	0.0116331	0.00958556	0.0190684	0.0215069	0.022957	0.0116736	0.0174028	0.0136142	0.0247709	0.0225423	0.0138492	-0.000456437	-0.00115785	0.0435662	0.0373416	0.0438847	0.013427	0.0267161	0.00685653	0.00362266	0.00375101	0.00492515
0.00733787	0.0317159	0.0233388	0.0424805	0.0579198	0.0711598	0.0820048	0.0640735	0.037348	0.01616	0.00981114	0.00331008	0.00565111	0.00263844	0.0102161	0.00553595	0.00447477	0.00090211	0.0140913	0.0118495	0.0132551	0.0124908	0.00478926	-0.00108873	-0.00690346	0.0316883	0.0292609	0.0308185	0.00656673	0.0144771	0.00148723	-4.47867e-05	0.000118708	0.00100401
-0.0077597	0.00545032	-0.00431572	0.012297	0.0397142	0.0824424	0.0640735	0.134149	0.0976931	0.0514561	0.0300087	0.0181456	0.0161995	0.00866023	0.0113125	0.0106275	0.00126345	-0.00333181	0.0183873	0.022699	0.0340558	0.0272395	0.0267767	0.015814	0.00160794	0.0862786	0.0569463	0.0762801	0.0261327	0.0498714	0.0105334	0.0146629	0.0122345	0.0189012
-0.0110764	-0.00250805	-0.00605553	4.86098e-05	0.0167032	0.043946	0.037348	0.0976931	0.113774	0.079591	0.0566823	0.0381482	0.0285574	0.0159671	0.0100489	0.00635153	-0.002574	-0.00548654	0.0136627	0.0206251	0.0109879	0.0198856	0.0142063	0.0200194	-0.00307904	0.0629783	0.0284735	0.0533277	0.0247764	0.0374033	0.0180618	0.0258014	0.0200884	0.0220011
-0.0160541	-0.00312899	-0.0120401	-0.00862093	0.00193088	0.0148299	0.01616	0.0514561	0.079591	0.100677	0.0788939	0.0605576	0.0331148	0.022608	0.0219785	0.00752667	0.00119993	-0.00774713	0.0112053	0.034323	0.0085707	0.014452	0.0105679	0.0302881	0.00787483	0.0305755	0.0159078	0.0288807	0.0195118	0.0249568	0.0338205	0.027403	0.0237273	0.0256758
-0.00908947	-0.00683574	-0.00755308	-0.00628775	-0.00198761	0.00896117	0.00981114	0.0300087	0.0566823	0.0788939	0.133576	0.131038	0.101648	0.0730018	0.0521796	0.0215536	0.00942139	-0.000139172	0.00921609	0.0210071	0.00725838	0.0149397	0.00224834	0.0708742	0.00507898	0.0156618	0.00238763	0.0166376	0.0109852	0.00984075	0.0834008	0.0357355	0.0385321	0.0316222
-0.0144243	-0.00854181	-0.0143417	-0.00486883	-0.00559267	0.00602881	0.00331008	0.0181456	0.0381482	0.0605576	0.131038	0.172615	0.144089	0.101473	0.075603	0.0406859	0.0153348	0.00786328	0.0120092	0.0124577	0.00844977	0.0240146	0.00325528	0.0962012	0.00340663	0.00820774	-0.00504104	0.014863	0.00267853	0.00523335	0.117496	0.0435851	0.0399581	0.0403431
-0.0113051	-0.0042657	-0.0118192	-0.00412994	0.00393275	0.0116331	0.00565111	0.0161995	0.0285574	0.0331148	0.101648	0.144089	0.207207	0.17719	0.108255	0.0588953	0.0255129	0.0146522	0.00964696	0.00346974	0.00250157	0.0397253	-0.00321333	0.0910052	-0.000772164	-0.00116291	-0.00577828	0.00734213	0.000444473	0.00308239	0.100809	0.0220213	0.017689	0.012997
-0.0107937	-0.00340473	-0.00489084	-0.00312638	0.00482144	0.00958556	0.00263844	0.00866023	0.0159671	0.022608	0.0730018	0.101473	0.17719	0.217978	0.156167	0.0821404	0.0454253	0.0161926	0.0101521	0.00317817	-0.0016935	0.0286436	-0.00525661	0.0721397	0.00260889	-0.00172902	-0.00820147	0.00410188	-0.00146679	-0.00222147	0.0747027	0.0090394	0.00965272	0.00556624
-0.0151004	-0.00362528	-0.00394876	0.000138189	0.00569028	0.0190684	0.0102161	0.0113125	0.0100489	0.0219785	0.0521796	0.075603	0.108255	0.156167	0.197186	0.12899	0.0760035	0.0389317	0.0311726	0.00978559	0.0178732	0.0211602	0.000203262	0.0469122	0.00606149	-0.00747233	-0.0049615	0.00264377	-0.00417017	-0.000704211	0.0574423	0.00548365	0.00422138	0.00259676
-0.0125787	-0.00387443	-0.00555784	-0.000682735	0.0128476	0.0215069	0.00553595	0.0106275	0.00635153	0.00752667	0.0215536	0.0406859	0.0588953	0.0821404	0.12899	0.132001	0.0932111	0.0594371	0.0250191	0.0034916	0.00606443	0.0104532	-0.0058304	0.0161882	-0.000298685	-0.00628745	-0.0120662	-0.00364723	-0.00631203	0.00637291	0.0300811	0.00187475	-0.00322432	-0.000762375
-0.00661035	-0.00444788	0.0030384	-0.00119772	0.0076419	0.022957	0.00447477	0.00126345	-0.002574	0.00119993	0.00942139	0.0153348	0.0255129	0.0454253	0.0760035	0.0932111	0.0978277	0.075575	0.0149416	-0.00550657	-0.00331197	0.000671191	-0.00526383	0.00686377	-0.00238483	-0.0104136	-0.0120173	-0.00641396	-0.00900466	-0.000572475	0.0113289	-0.0096519	-0.00537729	-0.00896533
0.00200065	-0.000481186	0.00245157	0.00328267	0.00639587	0.0116736	0.00090211	-0.00333181	-0.00548654	-0.00774713	-0.000139172	0.00786328	0.0146522	0.0161926	0.0389317	0.0594371	0.075575	0.0772724	0.0205976	-0.0115646	-0.00285871	-0.00419065	-0.0105393	-0.00195848	-0.00689595	-0.0107288	-0.0124904	-0.0129845	-0.00540915	-0.00463611	0.00472417	-0.00849566	-0.00664071	-0.00894128
-0.00304525	0.0032222	-0.000523698	0.00482285	0.00928923	0.0174028	0.0140913	0.0183873	0.0136627	0.0112053	0.00921609	0.0120092	0.00964696	0.0101521	0.0311726	0.0250191	0.0149416	0.0205976	0.163241	0.0238558	0.023981	0.00779755	0.0016803	0.013887	0.0154575	0.00781102	0.0128209	0.0136298	-0.00145469	0.00939309	0.0249654	0.00816407	0.00478159	0.0105744
-0.00396596	0.00553179	-0.00464385	0.00202621	0.00770012	0.0136142	0.0118495	0.022699	0.0206251	0.034323	0.0210071	0.0124577	0.00346974	0.00317817	0.00978559	0.0034916	-0.00550657	-0.0115646	0.0238558	0.196715	0.0117969	0.0139075	0.0250877	0.0177564	0.0260416	0.0165034	0.00687717	0.00768392	0.0679289	0.0782882	0.027012	0.0493664	0.0419909	0.037633
-0.0114257	-0.00256729	-0.00515397	0.00358043	0.0067767	0.0247709	0.0132551	0.0340558	0.0109879	0.0085707	0.00725838	0.00844977	0.00250157	-0.0016935	0.0178732	0.00606443	-0.00331197	-0.00285871	0.023981	0.0117969	0.261023	0.100981	0.0996411	0.0170561	0.0338872	0.0725653	0.122602	0.137344	0.0260928	0.0473214	0.00711381	0.0215901	0.0186038	0.0263277
-0.0138125	-0.00387881	-0.0147088	-0.00201377	0.00411078	0.0225423	0.0124908	0.0272395	0.0198856	0.014452	0.0149397	0.0240146	0.0397253	0.0286436	0.0211602	0.0104532	0.000671191	-0.00419065	0.00779755	0.0139075	0.100981	0.200419	0.0624791	0.0585955	0.0233849	0.0359292	0.058448	0.0820663	0.0321375	0.0380559	0.0267164	0.037842	0.036883	0.0353895
-0.0104123	-0.00994742	-0.0108401	-0.00761593	-0.00217219	0.0138492	0.00478926	0.0267767	0.0142063	0.0105679	0.00224834	0.00325528	-0.00321333	-0.00525661	0.000203262	-0.0058304	-0.00526383	-0.0105393	0.0016803	0.0250877	0.0996411	0.0624791	0.122888	0.0119277	0.0337908	0.0640469	0.0997718	0.0921511	0.0641087	0.0679596	0.00942423	0.0396939	0.0312669	0.0478786
-0.0117222	-0.0113652	-0.0116749	-0.010293	-0.00815219	-0.000456437	-0.00108873	0.015814	0.0200194	0.0302881	0.0708742	0.0962012	0.0910052	0.0721397	0.0469122	0.0161882	0.00686377	-0.00195848	0.013887	0.0177564	0.0170561	0.0585955	0.0119277	0.182244	0.0157818	0.00684567	5.46477e-05	0.0206436	0.00887572	0.00535823	0.106832	0.0525392	0.0611814	0.0397489
-0.0045227	-0.000846425	-0.00455964	-0.00894941	-0.00583263	-0.00115785	-0.00690346	0.00160794	-0.00307904	0.00787483	0.00507898	0.00340663	-0.000772164	0.00260889	0.00606149	-0.000298685	-0.00238483	-0.00689595	0.0154575	0.0260416	0.0338872	0.0233849	0.0337908	0.0157818	0.220671	0.00402222	0.0151059	0.0181997	0.0187806	0.0146167	0.00351938	0.0438975	0.0596311	0.0500091
-0.0144013	-0.0036841	-0.00673178	0.00073472	0.0206268	0.0435662	0.0316883	0.0862786	0.0629783	0.0305755	0.0156618	0.00820774	-0.00116291	-0.00172902	-0.00747233	-0.00628745	-0.0104136	-0.0107288	0.00781102	0.0165034	0.0725653	0.0359292	0.0640469	0.00684567	0.00402222	0.128704	0.11111	0.116792	0.0393214	0.0759172	0.00555533	0.0171445	0.0148161	0.030431
-0.00530299	-0.00157227	-0.00397656	0.00892047	0.0219306	0.0373416	0.0292609	0.0569463	0.0284735	0.0159078	0.00238763	-0.00504104	-0.00577828	-0.00820147	-0.0049615	-0.0120662	-0.0120173	-0.0124904	0.0128209	0.00687717	0.122602	0.058448	0.0997718	5.46477e-05	0.0151059	0.11111	0.171846	0.146375	0.0304888	0.0611375	-0.00702244	0.0172823	0.013052	0.0284024
-0.012063	-0.00560438	-0.0130709	-0.00393355	0.0109153	0.0438847	0.0308185	0.0762801	0.0533277	0.0288807	0.0166376	0.014863	0.00734213	0.00410188	0.00264377	-0.00364723	-0.00641396	-0.0129845	0.0136298	0.00768392	0.137344	0.0820663	0.0921511	0.0206436	0.0181997	0.116792	0.146375	0.239895	0.0344074	0.0697606	0.0066498	0.0226795	0.0155742	0.0271742
-0.00561325	-0.00509907	-0.00870828	-0.00536691	0.000457027	0.013427	0.00656673	0.0261327	0.0247764	0.0195118	0.0109852	0.00267853	0.000444473	-0.00146679	-0.00417017	-0.00631203	-0.00900466	-0.00540915	-0.00145469	0.0679289	0.0260928	0.0321375	0.0641087	0.00887572	0.0187806	0.0393214	0.0304888	0.0344074	0.0977356	0.0775698	0.000876618	0.0484906	0.0411474	0.0428707
-0.00320726	-0.00347108	-0.00708581	-0.0038678	0.00877084	0.0267161	0.0144771	0.0498714	0.0374033	0.0249568	0.00984075	0.00523335	0.00308239	-0.00222147	-0.000704211	0.00637291	-0.000572475	-0.00463611	0.00939309	0.0782882	0.0473214	0.0380559	0.0679596	0.00535823	0.0146167	0.0759172	0.0611375	0.0697606	0.0775698	0.122292	0.00717887	0.0402043	0.0306962	0.0365178
-0.0169398	-0.00702309	-0.00969356	-0.00518146	0.0010735	0.00685653	0.00148723	0.0105334	0.0180618	0.0338205	0.0834008	0.117496	0.100809	0.0747027	0.0574423	0.0300811	0.0113289	0.00472417	0.0249654	0.027012	0.00711381	0.0267164	0.00942423	0.106832	0.00351938	0.00555533	-0.00702244	0.0066498	0.000876618	0.00717887	0.189644	0.0400179	0.0473112	0.0387307
-0.0129206	-0.00758899	-0.013745	-0.01026	-0.0054888	0.00362266	-4.47867e-05	0.0146629	0.0258014	0.027403	0.0357355	0.0435851	0.0220213	0.0090394	0.00548365	0.00187475	-0.0096519	-0.00849566	0.00816407	0.0493664	0.0215901	0.037842	0.0396939	0.0525392	0.0438975	0.0171445	0.0172823	0.0226795	0.0484906	0.0402043	0.0400179	0.151278	0.141118	0.131482
-0.0152165	-0.00324214	-0.0111638	-0.00742529	-0.00624553	0.00375101	0.000118708	0.0122345	0.0200884	0.0237273	0.0385321	0.0399581	0.017689	0.00965272	0.00422138	-0.00322432	-0.00537729	-0.00664071	0.00478159	0.0419909	0.0186038	0.036883	0.0312669	0.0611814	0.0596311	0.0148161	0.013052	0.0155742	0.0411474	0.0306962	0.0473112	0.141118	0.166444	0.129577
-0.0136678	-0.0066268	-0.0151184	-0.00835001	-0.00396381	0.00492515	0.00100401	0.0189012	0.0220011	0.0256758	0.0316222	0.0403431	0.012997	0.00556624	0.00259676	-0.000762375	-0.00896533	-0.00894128	0.0105744	0.037633	0.0263277	0.0353895	0.0478786	0.0397489	0.0500091	0.030431	0.0284024	0.0271742	0.0428707	0.0365178	0.0387307	0.131482	0.129577	0.139602
day3
Puretone2.0kHz_70dB'	Puretone2.4kHz_70dB'	'Puretone2.8kHz_70dB'	'Puretone3.4kHz_70dB'	'Puretone4.0kHz_70dB'	'Puretone4.7kHz_70dB'	'Puretone5.6kHz_70dB'	'Puretone6.7kHz_70dB'	'Puretone8.0kHz_70dB'	'Puretone9.5kHz_70dB'	'Puretone11.3kHz_70dB'	'Puretone13.4kHz_70dB'	'Puretone15.9kHz_70dB'	'Puretone18.9kHz_70dB'	'Puretone22.5kHz_70dB'	'Puretone26.8kHz_70dB'	'Puretone31.8kHz_70dB'	'Puretone37.9kHz_70dB'	'Puretone45.0kHz_70dB'	3-1-70ms_70dB'	'47bird1_70ms_70dB'	'47bird2_70ms_70dB'	'beet-70ms_70dB'	'Call1_70ms_70dB'	'gallop-70ms_70dB'	'indri1-70ms_70dB'	'indri2-70ms_70dB'	'indri3-70ms_70dB'	'keep1-70ms_70dB'	'keep2-70ms_70dB'	'Upsweep0_70dB'	'whale1-70ms_70dB'	'whale2-70ms_70dB'	'WN-70ms_70dB'
0.0428153	0.019422	0.0253996	0.0219535	0.00567167	-2.49193e-05	0.00574572	0.0016462	-0.00604892	-0.00811988	-0.0121358	-0.00961395	-0.00941536	-0.0084152	-0.00480475	-0.00594238	-0.00498386	0.00293002	-0.00492477	-0.00794356	-0.0112404	-0.0132118	-0.00892313	-0.0133553	-0.00905038	-0.0121016	-0.00886286	-0.0140857	-0.0076765	-0.00834219	-0.00696975	-0.008289	-0.00414981	-0.0153259
0.019422	0.0923558	0.0379211	0.065183	0.0360451	0.0151604	0.0246596	0.00352304	-0.00856188	-0.0101106	-0.00441252	-0.00153651	-0.00128145	-0.000104764	0.000972317	0.00347646	0.00182976	0.00247951	-0.000627173	0.00702569	-0.00453533	0.00259505	-0.0048148	-0.001772	-0.00598971	-0.00804626	0.00315899	-0.00736148	-0.00337886	-0.00225423	-0.00305256	-0.00847106	-0.00781598	-0.0108472
0.0253996	0.0379211	0.0330627	0.0320508	0.0125583	0.00336574	0.0076437	0.00079238	-0.00906804	-0.0122079	-0.00613984	-0.0106103	-0.00967565	-0.0138015	-0.0105664	-0.00360486	-0.000152556	0.00572988	-0.00278395	-0.00286678	-0.00840028	-0.00480291	-0.00549271	-0.00710927	-0.00693514	-0.00598792	-3.60606e-05	-0.0074713	-0.00595701	-0.00482496	-0.00557638	-0.00634135	-0.00740444	-0.0116183
0.0219535	0.065183	0.0320508	0.0881698	0.063772	0.0462402	0.0458182	0.0227406	0.0049264	-0.00989373	-0.00391502	-0.00425623	-0.00371438	0.0013246	0.00414812	0.00829624	0.00647514	0.00510613	0.00600161	0.000114765	0.00696764	0.00477429	-0.000950543	0.00031411	-0.00727028	0.00273065	0.0130751	0.00407426	-0.00562684	0.00801543	-0.000337669	-0.00884298	-0.00757507	-0.0129607
0.00567167	0.0360451	0.0125583	0.063772	0.0836794	0.0856411	0.0622926	0.0590731	0.0194552	0.00149642	0.00267857	0.00480227	0.00946387	0.000380136	0.0105198	0.00983903	0.00783684	0.00149054	0.0132545	0.00430456	0.0196241	0.0175115	0.00480281	0.00349707	-0.0086776	0.0258422	0.0301448	0.0215135	0.000431309	0.0176017	0.00846592	-0.000788825	-0.00241485	-0.00367595
-2.49193e-05	0.0151604	0.00336574	0.0462402	0.0856411	0.107642	0.0786145	0.0959071	0.0410674	0.0116596	0.00939411	0.0100824	0.0152474	0.00724103	0.0186101	0.014679	0.0103559	0.00260567	0.017682	0.0137707	0.0355936	0.024288	0.0180725	0.0147664	0.000577058	0.0596138	0.0503581	0.0424379	0.0117686	0.0348628	0.015699	0.00348964	0.00655554	0.00746385
0.00574572	0.0246596	0.0076437	0.0458182	0.0622926	0.0786145	0.0897195	0.0836915	0.0346874	0.0126429	0.0048303	4.34128e-05	0.00829972	0.00619058	0.0136468	0.00301271	-0.000387672	-0.000227307	0.00876894	0.0133144	0.0201318	0.0139995	0.00703875	0.00381875	-0.00895277	0.0342852	0.032581	0.0303334	0.00185984	0.0179531	0.00241725	-0.0056308	-0.00119975	-0.00638908
0.0016462	0.00352304	0.00079238	0.0227406	0.0590731	0.0959071	0.0836915	0.148645	0.0864326	0.0413657	0.0264937	0.0134422	0.0192017	0.00674123	0.0127162	0.004176	-0.00347825	-0.00717286	0.00985229	0.0255188	0.0474888	0.0281709	0.0411154	0.00841919	0.00185141	0.100248	0.0731251	0.073792	0.0353117	0.0546663	0.0108161	0.0075189	0.00959236	0.00926827
-0.00604892	-0.00856188	-0.00906804	0.0049264	0.0194552	0.0410674	0.0346874	0.0864326	0.113024	0.0815413	0.0544098	0.0391822	0.0199788	0.0126974	0.0123207	0.00198928	-0.00468882	-0.00921296	0.0100179	0.0184092	0.0290166	0.0206601	0.0264835	0.0117791	0.00608529	0.0642325	0.0403689	0.0546812	0.0329865	0.0342553	0.0179674	0.0199906	0.018241	0.0197649
-0.00811988	-0.0101106	-0.0122079	-0.00989373	0.00149642	0.0116596	0.0126429	0.0413657	0.0815413	0.0969543	0.0722133	0.0529048	0.0299568	0.0221388	0.0142203	-0.000858742	-0.00200998	-0.00787536	0.00524106	0.0400062	0.0166932	0.00543481	0.0136789	0.0262155	0.0129085	0.0327082	0.0163335	0.0321468	0.0318039	0.0255448	0.032484	0.0339942	0.0273049	0.0296417
-0.0121358	-0.00441252	-0.00613984	-0.00391502	0.00267857	0.00939411	0.0048303	0.0264937	0.0544098	0.0722133	0.113796	0.11929	0.0870414	0.0573757	0.0299032	0.00844268	0.00125713	-0.00312503	0.00673572	0.017969	0.0104412	0.0135835	-0.0014273	0.0594009	0.00359614	0.0138281	0.00331187	0.0200314	0.0130575	0.00965987	0.067951	0.0320869	0.0219558	0.0336892
-0.00961395	-0.00153651	-0.0106103	-0.00425623	0.00480227	0.0100824	4.34128e-05	0.0134422	0.0391822	0.0529048	0.11929	0.166209	0.144875	0.102232	0.0499513	0.0155752	0.00359609	-0.00835064	0.0164223	0.0220035	0.00968524	0.0234116	-0.00454976	0.0909606	0.00946956	0.00845126	0.00240769	0.0171093	0.00641022	0.00482678	0.10562	0.0431664	0.0398257	0.0400723
-0.00941536	-0.00128145	-0.00967565	-0.00371438	0.00946387	0.0152474	0.00829972	0.0192017	0.0199788	0.0299568	0.0870414	0.144875	0.192171	0.15368	0.0860173	0.0370732	0.0184755	0.00727394	0.0111905	0.0104663	0.00709449	0.0328774	-0.00819546	0.0799045	0.000466321	0.00299175	-0.00525586	0.0133271	0.000656326	-0.00160369	0.0837175	0.0215885	0.0144544	0.0148553
-0.0084152	-0.000104764	-0.0138015	0.0013246	0.000380136	0.00724103	0.00619058	0.00674123	0.0126974	0.0221388	0.0573757	0.102232	0.15368	0.200996	0.132245	0.0598981	0.0333447	0.013081	0.0204627	0.0131913	0.00432963	0.0268162	-0.00373258	0.0671416	0.00988935	-0.00443815	-0.0091942	0.00341657	-0.00322113	-0.00210157	0.0729136	0.015107	0.00444366	0.00833989
-0.00480475	0.000972317	-0.0105664	0.00414812	0.0105198	0.0186101	0.0136468	0.0127162	0.0123207	0.0142203	0.0299032	0.0499513	0.0860173	0.132245	0.198574	0.114904	0.0837221	0.0489643	0.0317163	0.0122795	0.00957113	0.0154091	-0.00946597	0.0245052	0.00779655	-0.00616126	-0.00892223	-0.00490737	-0.00136386	-0.002189	0.0328906	0.00392399	-0.00159236	-0.00213776
-0.00594238	0.00347646	-0.00360486	0.00829624	0.00983903	0.014679	0.00301271	0.004176	0.00198928	-0.000858742	0.00844268	0.0155752	0.0370732	0.0598981	0.114904	0.111343	0.0868172	0.0625243	0.0213606	-0.00920012	0.00891255	0.0130223	-0.00886357	0.00864543	0.00791795	-0.0120955	-0.00824885	-0.00994188	-0.00753141	-0.00391142	0.0157386	-0.00649871	-0.00742701	-0.00344212
-0.00498386	0.00182976	-0.000152556	0.00647514	0.00783684	0.0103559	-0.000387672	-0.00347825	-0.00468882	-0.00200998	0.00125713	0.00359609	0.0184755	0.0333447	0.0837221	0.0868172	0.109563	0.0878705	0.0136512	-0.00453136	-0.00245742	-0.00268649	-0.0119979	0.00389226	-0.00196494	-0.0126149	-0.011923	-0.0113336	-0.0048619	-0.00531463	0.00787511	-0.00615426	-0.00826695	-0.00465687
0.00293002	0.00247951	0.00572988	0.00510613	0.00149054	0.00260567	-0.000227307	-0.00717286	-0.00921296	-0.00787536	-0.00312503	-0.00835064	0.00727394	0.013081	0.0489643	0.0625243	0.0878705	0.0799562	0.0137079	-0.0139233	-0.00728768	-0.00730431	-0.009726	0.000678209	-0.00159684	-0.0179008	-0.0111216	-0.0113075	-0.00663675	-0.0117999	-0.00438308	-0.00619188	-0.00947971	-0.00608964
-0.00492477	-0.000627173	-0.00278395	0.00600161	0.0132545	0.017682	0.00876894	0.00985229	0.0100179	0.00524106	0.00673572	0.0164223	0.0111905	0.0204627	0.0317163	0.0213606	0.0136512	0.0137079	0.148823	0.017833	0.0256073	0.0219103	-0.0024426	0.0263187	0.00701933	0.00627864	0.00639266	0.00713979	-0.00697827	-0.0034403	0.0201379	0.00800092	0.00744466	0.0119049
-0.00794356	0.00702569	-0.00286678	0.000114765	0.00430456	0.0137707	0.0133144	0.0255188	0.0184092	0.0400062	0.017969	0.0220035	0.0104663	0.0131913	0.0122795	-0.00920012	-0.00453136	-0.0139233	0.017833	0.185921	0.0186422	0.0137957	0.0292489	0.0148696	0.0202716	0.0146801	0.00493349	0.00480519	0.0690106	0.0638449	0.021315	0.0362218	0.0344561	0.0308495
-0.0112404	-0.00453533	-0.00840028	0.00696764	0.0196241	0.0355936	0.0201318	0.0474888	0.0290166	0.0166932	0.0104412	0.00968524	0.00709449	0.00432963	0.00957113	0.00891255	-0.00245742	-0.00728768	0.0256073	0.0186422	0.260524	0.0999859	0.104514	0.0260272	0.0397031	0.0920043	0.130731	0.137365	0.0445306	0.0531341	0.0125895	0.0282369	0.0244026	0.0354253
-0.0132118	0.00259505	-0.00480291	0.00477429	0.0175115	0.024288	0.0139995	0.0281709	0.0206601	0.00543481	0.0135835	0.0234116	0.0328774	0.0268162	0.0154091	0.0130223	-0.00268649	-0.00730431	0.0219103	0.0137957	0.0999859	0.188391	0.0571592	0.0587618	0.0258981	0.0412407	0.0514003	0.0662718	0.0234118	0.0273754	0.027354	0.0304401	0.0305921	0.0338243
-0.00892313	-0.0048148	-0.00549271	-0.000950543	0.00480281	0.0180725	0.00703875	0.0411154	0.0264835	0.0136789	-0.0014273	-0.00454976	-0.00819546	-0.00373258	-0.00946597	-0.00886357	-0.0119979	-0.009726	-0.0024426	0.0292489	0.104514	0.0571592	0.125089	0.00700722	0.0321146	0.0833449	0.11122	0.096605	0.101635	0.0847312	0.00217919	0.033416	0.0281322	0.0421881
-0.0133553	-0.001772	-0.00710927	0.00031411	0.00349707	0.0147664	0.00381875	0.00841919	0.0117791	0.0262155	0.0594009	0.0909606	0.0799045	0.0671416	0.0245052	0.00864543	0.00389226	0.000678209	0.0263187	0.0148696	0.0260272	0.0587618	0.00700722	0.179006	0.0222365	0.00710978	0.00951532	0.0310042	0.00633816	0.00816536	0.0987713	0.0562567	0.0501495	0.0449137
-0.00905038	-0.00598971	-0.00693514	-0.00727028	-0.0086776	0.000577058	-0.00895277	0.00185141	0.00608529	0.0129085	0.00359614	0.00946956	0.000466321	0.00988935	0.00779655	0.00791795	-0.00196494	-0.00159684	0.00701933	0.0202716	0.0397031	0.0258981	0.0321146	0.0222365	0.209919	0.0114749	0.0256254	0.0272736	0.0265708	0.0110058	0.00152035	0.0431676	0.0751572	0.0482207
-0.0121016	-0.00804626	-0.00598792	0.00273065	0.0258422	0.0596138	0.0342852	0.100248	0.0642325	0.0327082	0.0138281	0.00845126	0.00299175	-0.00443815	-0.00616126	-0.0120955	-0.0126149	-0.0179008	0.00627864	0.0146801	0.0920043	0.0412407	0.0833449	0.00710978	0.0114749	0.163797	0.142072	0.138728	0.0513515	0.0796961	0.00512224	0.0267738	0.0216579	0.0389932
-0.00886286	0.00315899	-3.60606e-05	0.0130751	0.0301448	0.0503581	0.032581	0.0731251	0.0403689	0.0163335	0.00331187	0.00240769	-0.00525586	-0.0091942	-0.00892223	-0.00824885	-0.011923	-0.0111216	0.00639266	0.00493349	0.130731	0.0514003	0.11122	0.00951532	0.0256254	0.142072	0.188479	0.15717	0.0498789	0.0805788	-0.00509839	0.023682	0.0189743	0.0339837
-0.0140857	-0.00736148	-0.0074713	0.00407426	0.0215135	0.0424379	0.0303334	0.073792	0.0546812	0.0321468	0.0200314	0.0171093	0.0133271	0.00341657	-0.00490737	-0.00994188	-0.0113336	-0.0113075	0.00713979	0.00480519	0.137365	0.0662718	0.096605	0.0310042	0.0272736	0.138728	0.15717	0.224889	0.047225	0.0696668	0.0113168	0.0238532	0.0125249	0.0309687
-0.0076765	-0.00337886	-0.00595701	-0.00562684	0.000431309	0.0117686	0.00185984	0.0353117	0.0329865	0.0318039	0.0130575	0.00641022	0.000656326	-0.00322113	-0.00136386	-0.00753141	-0.0048619	-0.00663675	-0.00697827	0.0690106	0.0445306	0.0234118	0.101635	0.00633816	0.0265708	0.0513515	0.0498789	0.047225	0.136565	0.0928345	0.00403898	0.0390551	0.0299768	0.0374132
-0.00834219	-0.00225423	-0.00482496	0.00801543	0.0176017	0.0348628	0.0179531	0.0546663	0.0342553	0.0255448	0.00965987	0.00482678	-0.00160369	-0.00210157	-0.002189	-0.00391142	-0.00531463	-0.0117999	-0.0034403	0.0638449	0.0531341	0.0273754	0.0847312	0.00816536	0.0110058	0.0796961	0.0805788	0.0696668	0.0928345	0.111246	0.00566817	0.0315267	0.019686	0.0342494
-0.00696975	-0.00305256	-0.00557638	-0.000337669	0.00846592	0.015699	0.00241725	0.0108161	0.0179674	0.032484	0.067951	0.10562	0.0837175	0.0729136	0.0328906	0.0157386	0.00787511	-0.00438308	0.0201379	0.021315	0.0125895	0.027354	0.00217919	0.0987713	0.00152035	0.00512224	-0.00509839	0.0113168	0.00403898	0.00566817	0.160305	0.0492393	0.0446637	0.0381524
-0.008289	-0.00847106	-0.00634135	-0.00884298	-0.000788825	0.00348964	-0.0056308	0.0075189	0.0199906	0.0339942	0.0320869	0.0431664	0.0215885	0.015107	0.00392399	-0.00649871	-0.00615426	-0.00619188	0.00800092	0.0362218	0.0282369	0.0304401	0.033416	0.0562567	0.0431676	0.0267738	0.023682	0.0238532	0.0390551	0.0315267	0.0492393	0.140529	0.138486	0.132538
-0.00414981	-0.00781598	-0.00740444	-0.00757507	-0.00241485	0.00655554	-0.00119975	0.00959236	0.018241	0.0273049	0.0219558	0.0398257	0.0144544	0.00444366	-0.00159236	-0.00742701	-0.00826695	-0.00947971	0.00744466	0.0344561	0.0244026	0.0305921	0.0281322	0.0501495	0.0751572	0.0216579	0.0189743	0.0125249	0.0299768	0.019686	0.0446637	0.138486	0.178519	0.134749
-0.0153259	-0.0108472	-0.0116183	-0.0129607	-0.00367595	0.00746385	-0.00638908	0.00926827	0.0197649	0.0296417	0.0336892	0.0400723	0.0148553	0.00833989	-0.00213776	-0.00344212	-0.00465687	-0.00608964	0.0119049	0.0308495	0.0354253	0.0338243	0.0421881	0.0449137	0.0482207	0.0389932	0.0339837	0.0309687	0.0374132	0.0342494	0.0381524	0.132538	0.134749	0.138886
day5
Puretone2.0kHz_70dB'	Puretone2.4kHz_70dB'	'Puretone2.8kHz_70dB'	'Puretone3.4kHz_70dB'	'Puretone4.0kHz_70dB'	'Puretone4.7kHz_70dB'	'Puretone5.6kHz_70dB'	'Puretone6.7kHz_70dB'	'Puretone8.0kHz_70dB'	'Puretone9.5kHz_70dB'	'Puretone11.3kHz_70dB'	'Puretone13.4kHz_70dB'	'Puretone15.9kHz_70dB'	'Puretone18.9kHz_70dB'	'Puretone22.5kHz_70dB'	'Puretone26.8kHz_70dB'	'Puretone31.8kHz_70dB'	'Puretone37.9kHz_70dB'	'Puretone45.0kHz_70dB'	3-1-70ms_70dB'	'47bird1_70ms_70dB'	'47bird2_70ms_70dB'	'beet-70ms_70dB'	'Call1_70ms_70dB'	'gallop-70ms_70dB'	'indri1-70ms_70dB'	'indri2-70ms_70dB'	'indri3-70ms_70dB'	'keep1-70ms_70dB'	'keep2-70ms_70dB'	'Upsweep0_70dB'	'whale1-70ms_70dB'	'whale2-70ms_70dB'	'WN-70ms_70dB'
0.0591127	0.0393067	0.0274603	0.0329393	0.0149413	-0.00143632	0.0087126	-0.00291382	-0.0125165	-0.00959684	-0.0128626	-0.0124819	-0.00733115	-0.00908272	-0.00872817	0.000721522	-0.00119926	-0.00054638	0.00234175	-0.00803761	-0.0124337	-0.0104122	-0.0081117	-0.00822048	-0.0039968	-0.00730356	-0.0109024	-0.0125487	-0.0122319	-0.00960353	-0.0123643	-0.0162242	-0.0138902	-0.0155013
0.0393067	0.1042	0.0437021	0.0744554	0.0480112	0.0137951	0.0256894	-0.00312835	-0.00328357	-0.00564126	-0.00561517	0.0047584	0.00293653	0.000986085	-0.00450542	-0.0015209	0.00221391	0.00272692	-0.000362383	0.003079	-0.00445439	-0.00763537	-0.00454635	0.00331035	-0.00413087	-0.0087593	-0.00553209	-0.00682427	-0.0064017	-0.0072067	-0.00231958	-0.00375598	-0.0087081	-0.0074311
0.0274603	0.0437021	0.0350177	0.037765	0.010744	-0.00561346	0.00854866	-0.00872809	-0.0137207	-0.0136151	-0.00908791	-0.010609	-0.0117911	-0.00840268	-0.00973725	-0.00218856	-0.00407423	0.00086129	-0.00602956	-0.00681687	-0.00803008	-0.00883886	-0.00836001	-0.0118056	-0.00741208	-0.00762002	-0.00733472	-0.0181913	-0.00824662	-0.00810646	-0.00848767	-0.0105077	-0.00939448	-0.0116483
0.0329393	0.0744554	0.037765	0.105731	0.0641623	0.0332995	0.0407109	0.0097222	-0.00435726	-0.0093537	-0.00809818	-0.00339978	-0.00226805	-0.00320423	0.00364533	0.00826275	0.00830784	0.00748298	0.00706178	-0.00674423	0.0037495	-0.00295751	-0.00144313	-0.00792812	-0.00215047	-0.00184662	0.00806453	-0.00609892	-0.00851159	-0.00105354	5.51753e-06	-0.0128165	-0.00722391	-0.0120453
0.0149413	0.0480112	0.010744	0.0641623	0.0852781	0.0805195	0.0736447	0.048153	0.0128046	0.00130415	-0.00241	-0.00125149	0.0092835	-0.000794641	0.00418251	0.00715538	0.00457854	0.00424531	0.0115799	0.00502119	0.0174118	0.0175149	0.00779676	-0.00162085	6.95502e-05	0.0260756	0.0253966	0.0146119	0.000809508	0.0196711	0.00328348	-0.0103387	-0.00607654	-0.00667202
-0.00143632	0.0137951	-0.00561346	0.0332995	0.0805195	0.119297	0.100783	0.105216	0.0486425	0.0192907	0.00773395	0.00521834	0.0156298	0.00466049	0.013962	0.0103936	0.0119778	0.00485023	0.019133	0.0187037	0.0331713	0.0299992	0.024174	0.00825461	-7.46838e-05	0.0641059	0.0535874	0.0557733	0.0143545	0.0489407	0.0135831	0.000216626	0.000207239	0.00630999
0.0087126	0.0256894	0.00854866	0.0407109	0.0736447	0.100783	0.115978	0.103517	0.0535745	0.020258	0.00397126	0.00073613	0.0105034	0.00275205	0.00985181	0.0075671	0.00262932	0.00305914	0.0154362	0.010301	0.0257004	0.0184339	0.00918695	0.00414336	-0.00027251	0.0595645	0.0450518	0.0488097	0.00827443	0.037928	0.00992397	-0.00914951	-0.00657117	-0.00461481
-0.00291382	-0.00312835	-0.00872809	0.0097222	0.048153	0.105216	0.103517	0.171662	0.104414	0.054017	0.0285133	0.013649	0.0229745	0.00941281	0.0119475	0.00197323	-0.000630131	-0.00685968	0.0190142	0.0285466	0.0516494	0.0344042	0.0435429	0.0132157	0.00870495	0.1229	0.0884157	0.0944137	0.0369611	0.0884444	0.0185312	0.00743784	0.00761016	0.019952
-0.0125165	-0.00328357	-0.0137207	-0.00435726	0.0128046	0.0486425	0.0535745	0.104414	0.144205	0.0980687	0.0666085	0.0500237	0.0308515	0.0240552	0.0168814	-0.000265291	-0.00195437	-0.00848046	0.0134187	0.0434103	0.0245044	0.0215395	0.0242084	0.0207547	0.00813771	0.0754655	0.0389331	0.0586658	0.0362971	0.0609797	0.0257067	0.0345104	0.0332403	0.0339248
-0.00959684	-0.00564126	-0.0136151	-0.0093537	0.00130415	0.0192907	0.020258	0.054017	0.0980687	0.109157	0.0865415	0.0731655	0.047781	0.0327341	0.0158485	0.000655309	-0.000643762	-0.0113829	0.00186102	0.0407208	0.00817362	0.0169347	0.0185818	0.0395175	0.0082884	0.0454405	0.0166975	0.0380963	0.0314584	0.035766	0.0391635	0.0434652	0.0405202	0.0439878
-0.0128626	-0.00561517	-0.00908791	-0.00809818	-0.00241	0.00773395	0.00397126	0.0285133	0.0666085	0.0865415	0.142304	0.145285	0.104924	0.0799979	0.0469827	0.0115301	0.00209582	-0.00771426	0.00461202	0.0269059	0.0127242	0.0199201	0.00262951	0.0550043	0.0087813	0.0145958	0.00841592	0.0173282	0.0186172	0.0132578	0.0746684	0.0548417	0.0475209	0.0467669
-0.0124819	0.0047584	-0.010609	-0.00339978	-0.00125149	0.00521834	0.00073613	0.013649	0.0500237	0.0731655	0.145285	0.188481	0.152719	0.113585	0.0616806	0.0179005	0.00518596	-0.00503318	0.00924587	0.0179684	0.0115811	0.0190652	-0.000968706	0.0850569	0.0089467	0.00763787	-0.00240377	0.00911787	0.0116447	0.00452603	0.102182	0.0592594	0.0515213	0.0496638
-0.00733115	0.00293653	-0.0117911	-0.00226805	0.0092835	0.0156298	0.0105034	0.0229745	0.0308515	0.047781	0.104924	0.152719	0.203797	0.170647	0.0869092	0.0339329	0.014877	-0.00199055	0.00877413	0.0153884	0.00278939	0.0271342	-0.00821836	0.088922	-0.00299296	0.00863359	0.00040613	0.0116421	0.00506428	0.00690158	0.0798941	0.0210409	0.014447	0.0207297
-0.00908272	0.000986085	-0.00840268	-0.00320423	-0.000794641	0.00466049	0.00275205	0.00941281	0.0240552	0.0327341	0.0799979	0.113585	0.170647	0.193818	0.130947	0.0500229	0.0224576	0.00752043	0.0149023	0.0148981	0.0037989	0.0220223	-0.00982925	0.0694412	0.00863233	-0.000887082	-0.00573213	0.00468727	0.00337909	0.00657868	0.0679889	0.0184741	0.0178628	0.0163223
-0.00872817	-0.00450542	-0.00973725	0.00364533	0.00418251	0.013962	0.00985181	0.0119475	0.0168814	0.0158485	0.0469827	0.0616806	0.0869092	0.130947	0.186421	0.108377	0.0723367	0.0454491	0.0257005	0.0211364	0.0149678	0.0228046	-0.00295679	0.0275291	0.00775342	-7.07824e-05	-0.00218497	0.00687185	0.000879341	0.0141298	0.0407465	0.00827304	0.00365949	0.00602391
0.000721522	-0.0015209	-0.00218856	0.00826275	0.00715538	0.0103936	0.0075671	0.00197323	-0.000265291	0.000655309	0.0115301	0.0179005	0.0339329	0.0500229	0.108377	0.117679	0.0947437	0.0732863	0.0156861	-0.00102763	0.00135405	0.0099296	-0.00761043	0.00897056	-0.00138099	-0.00306934	-0.0122394	-0.0111409	-0.00525498	0.00540193	0.0197284	-0.00654849	-0.00920099	-0.00773885
-0.00119926	0.00221391	-0.00407423	0.00830784	0.00457854	0.0119778	0.00262932	-0.000630131	-0.00195437	-0.000643762	0.00209582	0.00518596	0.014877	0.0224576	0.0723367	0.0947437	0.104423	0.0857284	0.012714	0.000674871	-0.00851205	2.74709e-05	-0.0122157	0.000541108	0.00293707	-0.0113086	-0.0144191	-0.0129256	-0.00553761	0.00513212	0.00952199	-0.00736681	-0.00633536	-0.0043969
-0.00054638	0.00272692	0.00086129	0.00748298	0.00424531	0.00485023	0.00305914	-0.00685968	-0.00848046	-0.0113829	-0.00771426	-0.00503318	-0.00199055	0.00752043	0.0454491	0.0732863	0.0857284	0.0766939	0.0117169	-0.00376195	-0.0117584	-0.00499962	-0.0129607	-0.00694492	-0.00147306	-0.0108374	-0.0146635	-0.0178567	-0.00882216	0.00446468	-0.00067824	-0.00683643	-0.0035791	-0.0112099
0.00234175	-0.000362383	-0.00602956	0.00706178	0.0115799	0.019133	0.0154362	0.0190142	0.0134187	0.00186102	0.00461202	0.00924587	0.00877413	0.0149023	0.0257005	0.0156861	0.012714	0.0117169	0.137616	0.0127742	0.0261355	0.0192075	-0.0020384	0.0154234	0.0156935	0.0108924	0.0167993	0.0239586	-0.00140624	0.00146843	0.0186697	0.00478778	0.0041372	0.00441594
-0.00803761	0.003079	-0.00681687	-0.00674423	0.00502119	0.0187037	0.010301	0.0285466	0.0434103	0.0407208	0.0269059	0.0179684	0.0153884	0.0148981	0.0211364	-0.00102763	0.000674871	-0.00376195	0.0127742	0.221623	0.0263145	0.0275667	0.0469528	0.0198784	0.0171342	0.0256065	0.0139922	0.0155134	0.0916538	0.0933101	0.0255326	0.0425692	0.038141	0.0380728
-0.0124337	-0.00445439	-0.00803008	0.0037495	0.0174118	0.0331713	0.0257004	0.0516494	0.0245044	0.00817362	0.0127242	0.0115811	0.00278939	0.0037989	0.0149678	0.00135405	-0.00851205	-0.0117584	0.0261355	0.0263145	0.25694	0.095412	0.114317	0.0184646	0.0378139	0.0901931	0.132504	0.137226	0.0357939	0.0452658	0.0125135	0.0194104	0.0202552	0.02854
-0.0104122	-0.00763537	-0.00883886	-0.00295751	0.0175149	0.0299992	0.0184339	0.0344042	0.0215395	0.0169347	0.0199201	0.0190652	0.0271342	0.0220223	0.0228046	0.0099296	2.74709e-05	-0.00499962	0.0192075	0.0275667	0.095412	0.165706	0.0593457	0.0479617	0.0300782	0.0427519	0.0560006	0.066402	0.0320131	0.0273873	0.0237483	0.0285105	0.031651	0.0306472
-0.0081117	-0.00454635	-0.00836001	-0.00144313	0.00779676	0.024174	0.00918695	0.0435429	0.0242084	0.0185818	0.00262951	-0.000968706	-0.00821836	-0.00982925	-0.00295679	-0.00761043	-0.0122157	-0.0129607	-0.0020384	0.0469528	0.114317	0.0593457	0.141463	0.00783064	0.0276051	0.0863246	0.111125	0.0981283	0.102847	0.0833395	0.00446637	0.031905	0.0321459	0.0392167
-0.00822048	0.00331035	-0.0118056	-0.00792812	-0.00162085	0.00825461	0.00414336	0.0132157	0.0207547	0.0395175	0.0550043	0.0850569	0.088922	0.0694412	0.0275291	0.00897056	0.000541108	-0.00694492	0.0154234	0.0198784	0.0184646	0.0479617	0.00783064	0.197575	0.0156924	0.0130774	0.00988419	0.0263245	0.015134	0.00419038	0.0853167	0.0538725	0.0512761	0.0486505
-0.0039968	-0.00413087	-0.00741208	-0.00215047	6.95502e-05	-7.46838e-05	-0.00027251	0.00870495	0.00813771	0.0082884	0.0087813	0.0089467	-0.00299296	0.00863233	0.00775342	-0.00138099	0.00293707	-0.00147306	0.0156935	0.0171342	0.0378139	0.0300782	0.0276051	0.0156924	0.185091	0.0123784	0.0264307	0.0265531	0.0260187	0.0117854	0.0139578	0.041395	0.0691616	0.0417586
-0.00730356	-0.0087593	-0.00762002	-0.00184662	0.0260756	0.0641059	0.0595645	0.1229	0.0754655	0.0454405	0.0145958	0.00763787	0.00863359	-0.000887082	-7.07824e-05	-0.00306934	-0.0113086	-0.0108374	0.0108924	0.0256065	0.0901931	0.0427519	0.0863246	0.0130774	0.0123784	0.165557	0.133984	0.140811	0.0569499	0.0962921	0.0102857	0.0267668	0.027532	0.0369131
-0.0109024	-0.00553209	-0.00733472	0.00806453	0.0253966	0.0535874	0.0450518	0.0884157	0.0389331	0.0166975	0.00841592	-0.00240377	0.00040613	-0.00573213	-0.00218497	-0.0122394	-0.0144191	-0.0146635	0.0167993	0.0139922	0.132504	0.0560006	0.111125	0.00988419	0.0264307	0.133984	0.182641	0.15879	0.0506152	0.0714028	0.00354667	0.0156223	0.0173653	0.0229302
-0.0125487	-0.00682427	-0.0181913	-0.00609892	0.0146119	0.0557733	0.0488097	0.0944137	0.0586658	0.0380963	0.0173282	0.00911787	0.0116421	0.00468727	0.00687185	-0.0111409	-0.0129256	-0.0178567	0.0239586	0.0155134	0.137226	0.066402	0.0981283	0.0263245	0.0265531	0.140811	0.15879	0.240084	0.0474661	0.0697441	0.00793491	0.0198221	0.0176962	0.0236337
-0.0122319	-0.0064017	-0.00824662	-0.00851159	0.000809508	0.0143545	0.00827443	0.0369611	0.0362971	0.0314584	0.0186172	0.0116447	0.00506428	0.00337909	0.000879341	-0.00525498	-0.00553761	-0.00882216	-0.00140624	0.0916538	0.0357939	0.0320131	0.102847	0.015134	0.0260187	0.0569499	0.0506152	0.0474661	0.143823	0.111077	0.0113762	0.0453614	0.045096	0.0421734
-0.00960353	-0.0072067	-0.00810646	-0.00105354	0.0196711	0.0489407	0.037928	0.0884444	0.0609797	0.035766	0.0132578	0.00452603	0.00690158	0.00657868	0.0141298	0.00540193	0.00513212	0.00446468	0.00146843	0.0933101	0.0452658	0.0273873	0.0833395	0.00419038	0.0117854	0.0962921	0.0714028	0.0697441	0.111077	0.151454	0.0072946	0.0267527	0.0244911	0.0316243
-0.0123643	-0.00231958	-0.00848767	5.51753e-06	0.00328348	0.0135831	0.00992397	0.0185312	0.0257067	0.0391635	0.0746684	0.102182	0.0798941	0.0679889	0.0407465	0.0197284	0.00952199	-0.00067824	0.0186697	0.0255326	0.0125135	0.0237483	0.00446637	0.0853167	0.0139578	0.0102857	0.00354667	0.00793491	0.0113762	0.0072946	0.163687	0.0519754	0.0522137	0.045464
-0.0162242	-0.00375598	-0.0105077	-0.0128165	-0.0103387	0.000216626	-0.00914951	0.00743784	0.0345104	0.0434652	0.0548417	0.0592594	0.0210409	0.0184741	0.00827304	-0.00654849	-0.00736681	-0.00683643	0.00478778	0.0425692	0.0194104	0.0285105	0.031905	0.0538725	0.041395	0.0267668	0.0156223	0.0198221	0.0453614	0.0267527	0.0519754	0.167472	0.16593	0.148817
-0.0138902	-0.0087081	-0.00939448	-0.00722391	-0.00607654	0.000207239	-0.00657117	0.00761016	0.0332403	0.0405202	0.0475209	0.0515213	0.014447	0.0178628	0.00365949	-0.00920099	-0.00633536	-0.0035791	0.0041372	0.038141	0.0202552	0.031651	0.0321459	0.0512761	0.0691616	0.027532	0.0173653	0.0176962	0.045096	0.0244911	0.0522137	0.16593	0.194018	0.156349
-0.0155013	-0.0074311	-0.0116483	-0.0120453	-0.00667202	0.00630999	-0.00461481	0.019952	0.0339248	0.0439878	0.0467669	0.0496638	0.0207297	0.0163223	0.00602391	-0.00773885	-0.0043969	-0.0112099	0.00441594	0.0380728	0.02854	0.0306472	0.0392167	0.0486505	0.0417586	0.0369131	0.0229302	0.0236337	0.0421734	0.0316243	0.045464	0.148817	0.156349	0.159504
day7
Puretone2.0kHz_70dB'	Puretone2.4kHz_70dB'	'Puretone2.8kHz_70dB'	'Puretone3.4kHz_70dB'	'Puretone4.0kHz_70dB'	'Puretone4.7kHz_70dB'	'Puretone5.6kHz_70dB'	'Puretone6.7kHz_70dB'	'Puretone8.0kHz_70dB'	'Puretone9.5kHz_70dB'	'Puretone11.3kHz_70dB'	'Puretone13.4kHz_70dB'	'Puretone15.9kHz_70dB'	'Puretone18.9kHz_70dB'	'Puretone22.5kHz_70dB'	'Puretone26.8kHz_70dB'	'Puretone31.8kHz_70dB'	'Puretone37.9kHz_70dB'	'Puretone45.0kHz_70dB'	3-1-70ms_70dB'	'47bird1_70ms_70dB'	'47bird2_70ms_70dB'	'beet-70ms_70dB'	'Call1_70ms_70dB'	'gallop-70ms_70dB'	'indri1-70ms_70dB'	'indri2-70ms_70dB'	'indri3-70ms_70dB'	'keep1-70ms_70dB'	'keep2-70ms_70dB'	'Upsweep0_70dB'	'whale1-70ms_70dB'	'whale2-70ms_70dB'	'WN-70ms_70dB'
0.0628511	0.0307233	0.0288574	0.0210313	0.00676934	-0.00477968	-0.00408452	-0.00901624	-0.0112896	-0.0117549	-0.011082	-0.0113987	-0.010736	-0.0059902	-0.000969548	0.00268917	0.000139116	0.00367534	-0.00286266	-0.0058302	-0.0129014	-0.00865764	-0.0099974	-0.0108724	-0.0116172	-0.0118297	-0.0111711	-0.0175294	-0.0141361	-0.01132	-0.00712792	-0.013705	-0.00753987	-0.0109565
0.0307233	0.0998621	0.0384426	0.0609018	0.0473647	0.0197574	0.0265995	-0.00586711	0.000345163	0.00264822	-0.00241577	-0.000477006	0.00841034	-0.000978038	-0.00043478	-0.000345175	-0.00366495	-0.0012061	0.00382113	0.000141803	-0.00175348	0.000927963	-0.00434446	-0.00158627	-0.00864679	-0.00566968	-0.00183273	-0.00596422	-0.00895338	-0.013658	-0.000988212	-0.00305145	-0.00575579	-0.00430822
0.0288574	0.0384426	0.0374615	0.0317146	0.0129025	-0.00113694	0.003125	-0.0110751	-0.00902124	-0.0104098	-0.0100425	-0.0103377	-0.0113008	-0.00686919	-0.00570112	-0.0021074	-0.00209967	0.00180221	-0.00473309	-0.0061705	-0.0087033	-0.01267	-0.0107669	-0.0129275	-0.0063432	-0.0117607	-0.00552425	-0.0134518	-0.0113591	-0.0105168	-0.00788822	-0.0108464	-0.0130162	-0.00977487
0.0210313	0.0609018	0.0317146	0.0763922	0.0567999	0.0394487	0.0452978	0.0152289	0.00726478	-0.00354398	-0.00363365	-0.0097441	-0.00258201	-0.00658541	-0.00217776	0.00527815	0.00678833	0.00374408	0.00897544	-0.00525175	0.00551241	-0.000979202	-0.00449378	-0.00892918	-0.00965397	0.0108912	0.00701667	-0.00114162	-0.0096473	0.00224249	0.00487002	-0.0082473	-0.00833618	-0.00888014
0.00676934	0.0473647	0.0129025	0.0567999	0.0752858	0.0694824	0.0558929	0.0413652	0.0182647	0.00756386	0.00158812	0.00287379	0.0107992	0.0041218	0.00497198	0.0140279	0.00990328	0.00892207	0.0144283	0.00283895	0.0150422	0.0133978	-0.00305944	-0.00253809	-0.00216833	0.0221617	0.0147778	0.011887	0.0012848	0.0178368	0.011808	0.00120422	-0.00310823	0.0019913
-0.00477968	0.0197574	-0.00113694	0.0394487	0.0694824	0.104385	0.0762781	0.0850065	0.0478184	0.0138997	0.0118148	0.00685514	0.0189917	0.0084623	0.0106175	0.0143665	0.00729872	0.00487388	0.0208555	0.0159778	0.0314885	0.027888	0.0131414	0.00914651	0.00216402	0.0616603	0.0314375	0.0461205	0.0130278	0.0423107	0.0155326	0.00495722	0.00257033	0.0105619
-0.00408452	0.0265995	0.003125	0.0452978	0.0558929	0.0762781	0.0848529	0.0751668	0.0575976	0.0222953	0.00968913	0.00295303	0.0151465	0.00846613	0.00759391	0.00824728	0.00192433	-0.000775396	0.0198749	0.0068733	0.0143467	0.0144196	0.00706927	0.00305939	0.000519507	0.0474826	0.0258942	0.0300662	0.00942298	0.024019	0.00816017	-0.00143283	-0.000585295	0.00218315
-0.00901624	-0.00586711	-0.0110751	0.0152289	0.0413652	0.0850065	0.0751668	0.149404	0.109947	0.0558036	0.0357425	0.020081	0.0231776	0.0154198	0.0078854	0.000946809	-0.00787141	-0.0103012	0.0220564	0.0271006	0.0281979	0.0232943	0.0253967	0.0125861	0.00535786	0.109088	0.0540628	0.0747337	0.0333529	0.0678704	0.014927	0.0122997	0.0116028	0.0192316
-0.0112896	0.000345163	-0.00902124	0.00726478	0.0182647	0.0478184	0.0575976	0.109947	0.138088	0.0899203	0.0532882	0.0244788	0.0249816	0.0108958	0.0112975	-0.00319333	-0.00915417	-0.0122376	0.0112649	0.0251393	0.0144472	0.0144425	0.0135664	0.0162821	0.00314243	0.0850373	0.033107	0.0588769	0.0282494	0.0475078	0.0139368	0.0166303	0.0174619	0.0227867
-0.0117549	0.00264822	-0.0104098	-0.00354398	0.00756386	0.0138997	0.0222953	0.0558036	0.0899203	0.114795	0.0920634	0.0691978	0.0437655	0.0258985	0.0164455	0.00343232	-0.00447289	-0.0077714	0.00651889	0.0258258	0.00474683	0.0149124	0.00768353	0.0451063	0.00349115	0.0395007	0.0158012	0.0302698	0.022232	0.0285254	0.0342753	0.0337132	0.0316516	0.0343524
-0.011082	-0.00241577	-0.0100425	-0.00363365	0.00158812	0.0118148	0.00968913	0.0357425	0.0532882	0.0920634	0.138105	0.13414	0.099383	0.0691803	0.0308759	0.0133644	-0.000660311	-0.00778263	0.0078085	0.0173422	0.00486024	0.0150593	-0.00337926	0.0653786	0.00731606	0.0255781	0.001777	0.0154688	0.0103278	0.0142801	0.0698102	0.035163	0.0341817	0.0332555
-0.0113987	-0.000477006	-0.0103377	-0.0097441	0.00287379	0.00685514	0.00295303	0.020081	0.0244788	0.0691978	0.13414	0.173101	0.153298	0.112242	0.0404694	0.0197486	0.0066562	-0.00288481	0.00825857	0.0111021	0.00384167	0.0195242	-0.00665033	0.0853821	0.00505479	0.0100033	-0.000746293	0.00884193	0.00180843	0.00383631	0.0967724	0.0434277	0.0367508	0.0393672
-0.010736	0.00841034	-0.0113008	-0.00258201	0.0107992	0.0189917	0.0151465	0.0231776	0.0249816	0.0437655	0.099383	0.153298	0.209489	0.164651	0.0735468	0.0315925	0.00915853	0.00220382	0.0144025	0.0118621	0.00229327	0.0283637	-0.00278867	0.0871855	0.00511379	0.0107147	-0.000670516	0.0117721	0.00428635	0.00279708	0.0756242	0.0213689	0.0154718	0.0281235
-0.0059902	-0.000978038	-0.00686919	-0.00658541	0.0041218	0.0084623	0.00846613	0.0154198	0.0108958	0.0258985	0.0691803	0.112242	0.164651	0.166862	0.0919995	0.0434252	0.0244176	0.0110184	0.0109314	0.00993022	0.00305588	0.0165205	-0.00475325	0.0530389	0.0055305	0.00320454	0.00299839	0.00683753	-0.000250752	0.00613432	0.0550257	0.0105808	0.0127912	0.0132857
-0.000969548	-0.00043478	-0.00570112	-0.00217776	0.00497198	0.0106175	0.00759391	0.0078854	0.0112975	0.0164455	0.0308759	0.0404694	0.0735468	0.0919995	0.133155	0.0869978	0.0600628	0.035551	0.0159621	0.00929945	0.00895861	0.0139392	-0.00114105	0.019147	0.00577332	-0.00215637	-0.00162831	-0.00306602	0.000983682	0.00338833	0.0314385	0.00378375	0.00409595	0.00231659
0.00268917	-0.000345175	-0.0021074	0.00527815	0.0140279	0.0143665	0.00824728	0.000946809	-0.00319333	0.00343232	0.0133644	0.0197486	0.0315925	0.0434252	0.0869978	0.095278	0.0770062	0.0564947	0.0127059	-0.000160855	0.0027791	0.00861481	-0.000769823	0.0115748	0.00026257	-0.00434411	-0.00149329	-0.00619487	-0.00542895	0.00201758	0.0180959	-0.006432	-0.00954956	-0.00843425
0.000139116	-0.00366495	-0.00209967	0.00678833	0.00990328	0.00729872	0.00192433	-0.00787141	-0.00915417	-0.00447289	-0.000660311	0.0066562	0.00915853	0.0244176	0.0600628	0.0770062	0.0882947	0.0722103	0.0110735	-0.00792925	-0.00496976	-0.0032995	-0.00972745	-0.00372922	-0.000323335	-0.0129512	-0.0134486	-0.0194896	-0.00970505	-0.00540535	0.00752628	-0.0114059	-0.0115192	-0.0123278
0.00367534	-0.0012061	0.00180221	0.00374408	0.00892207	0.00487388	-0.000775396	-0.0103012	-0.0122376	-0.0077714	-0.00778263	-0.00288481	0.00220382	0.0110184	0.035551	0.0564947	0.0722103	0.0716256	0.0122573	-0.0102282	-0.00538085	-0.00280677	-0.00797003	-0.00865912	0.00130582	-0.0118491	-0.0114084	-0.016081	-0.00553841	-0.00491857	0.00276213	-0.00545838	-0.00649528	-0.00825209
-0.00286266	0.00382113	-0.00473309	0.00897544	0.0144283	0.0208555	0.0198749	0.0220564	0.0112649	0.00651889	0.0078085	0.00825857	0.0144025	0.0109314	0.0159621	0.0127059	0.0110735	0.0122573	0.133628	0.017402	0.0216338	0.0154869	-0.00112073	0.00515768	0.00855728	0.0105745	0.00865691	0.0114029	0.000470114	0.0040559	0.0210756	-6.091e-05	0.00218028	0.0043089
-0.0058302	0.000141803	-0.0061705	-0.00525175	0.00283895	0.0159778	0.0068733	0.0271006	0.0251393	0.0258258	0.0173422	0.0111021	0.0118621	0.00993022	0.00929945	-0.000160855	-0.00792925	-0.0102282	0.017402	0.207442	0.0125466	0.0168059	0.0259419	0.0162182	0.0192993	0.0260211	0.0143519	0.0158427	0.0830068	0.0959413	0.0256695	0.0350158	0.0406	0.034222
-0.0129014	-0.00175348	-0.0087033	0.00551241	0.0150422	0.0314885	0.0143467	0.0281979	0.0144472	0.00474683	0.00486024	0.00384167	0.00229327	0.00305588	0.00895861	0.0027791	-0.00496976	-0.00538085	0.0216338	0.0125466	0.244921	0.0834568	0.0955496	0.0210434	0.0428548	0.0676363	0.119144	0.131576	0.0341467	0.042024	0.0178082	0.0143544	0.0179087	0.0206252
-0.00865764	0.000927963	-0.01267	-0.000979202	0.0133978	0.027888	0.0144196	0.0232943	0.0144425	0.0149124	0.0150593	0.0195242	0.0283637	0.0165205	0.0139392	0.00861481	-0.0032995	-0.00280677	0.0154869	0.0168059	0.0834568	0.180388	0.0455667	0.0404976	0.0372462	0.0316629	0.0396756	0.0549252	0.0322678	0.0271165	0.0285862	0.0242821	0.0272887	0.0325812
-0.0099974	-0.00434446	-0.0107669	-0.00449378	-0.00305944	0.0131414	0.00706927	0.0253967	0.0135664	0.00768353	-0.00337926	-0.00665033	-0.00278867	-0.00475325	-0.00114105	-0.000769823	-0.00972745	-0.00797003	-0.00112073	0.0259419	0.0955496	0.0455667	0.131124	0.00745245	0.0296437	0.077668	0.107174	0.0917274	0.0894363	0.077079	-0.00311057	0.0326067	0.0327194	0.0394716
-0.0108724	-0.00158627	-0.0129275	-0.00892918	-0.00253809	0.00914651	0.00305939	0.0125861	0.0162821	0.0451063	0.0653786	0.0853821	0.0871855	0.0530389	0.019147	0.0115748	-0.00372922	-0.00865912	0.00515768	0.0162182	0.0210434	0.0404976	0.00745245	0.2059	0.0277565	0.0131207	0.0130054	0.0203875	0.0160319	0.00849095	0.0853932	0.0666468	0.0637992	0.0583502
-0.0116172	-0.00864679	-0.0063432	-0.00965397	-0.00216833	0.00216402	0.000519507	0.00535786	0.00314243	0.00349115	0.00731606	0.00505479	0.00511379	0.0055305	0.00577332	0.00026257	-0.000323335	0.00130582	0.00855728	0.0192993	0.0428548	0.0372462	0.0296437	0.0277565	0.175489	0.00857806	0.0244274	0.0224027	0.0304542	0.0136627	0.0147236	0.0361272	0.0569442	0.0392879
-0.0118297	-0.00566968	-0.0117607	0.0108912	0.0221617	0.0616603	0.0474826	0.109088	0.0850373	0.0395007	0.0255781	0.0100033	0.0107147	0.00320454	-0.00215637	-0.00434411	-0.0129512	-0.0118491	0.0105745	0.0260211	0.0676363	0.0316629	0.077668	0.0131207	0.00857806	0.162377	0.123925	0.135308	0.0549717	0.0919176	0.0103536	0.026611	0.0267449	0.0420148
-0.0111711	-0.00183273	-0.00552425	0.00701667	0.0147778	0.0314375	0.0258942	0.0540628	0.033107	0.0158012	0.001777	-0.000746293	-0.000670516	0.00299839	-0.00162831	-0.00149329	-0.0134486	-0.0114084	0.00865691	0.0143519	0.119144	0.0396756	0.107174	0.0130054	0.0244274	0.123925	0.156151	0.140739	0.0517842	0.0669461	0.00359818	0.0246213	0.0227827	0.0347034
-0.0175294	-0.00596422	-0.0134518	-0.00114162	0.011887	0.0461205	0.0300662	0.0747337	0.0588769	0.0302698	0.0154688	0.00884193	0.0117721	0.00683753	-0.00306602	-0.00619487	-0.0194896	-0.016081	0.0114029	0.0158427	0.131576	0.0549252	0.0917274	0.0203875	0.0224027	0.135308	0.140739	0.234463	0.0475218	0.0726898	0.00441255	0.021401	0.0156381	0.0235891
-0.0141361	-0.00895338	-0.0113591	-0.0096473	0.0012848	0.0130278	0.00942298	0.0333529	0.0282494	0.022232	0.0103278	0.00180843	0.00428635	-0.000250752	0.000983682	-0.00542895	-0.00970505	-0.00553841	0.000470114	0.0830068	0.0341467	0.0322678	0.0894363	0.0160319	0.0304542	0.0549717	0.0517842	0.0475218	0.136251	0.11383	0.00867332	0.0446704	0.0409343	0.0459003
-0.01132	-0.013658	-0.0105168	0.00224249	0.0178368	0.0423107	0.024019	0.0678704	0.0475078	0.0285254	0.0142801	0.00383631	0.00279708	0.00613432	0.00338833	0.00201758	-0.00540535	-0.00491857	0.0040559	0.0959413	0.042024	0.0271165	0.077079	0.00849095	0.0136627	0.0919176	0.0669461	0.0726898	0.11383	0.163864	0.00922244	0.0326973	0.0284644	0.0439589
-0.00712792	-0.000988212	-0.00788822	0.00487002	0.011808	0.0155326	0.00816017	0.014927	0.0139368	0.0342753	0.0698102	0.0967724	0.0756242	0.0550257	0.0314385	0.0180959	0.00752628	0.00276213	0.0210756	0.0256695	0.0178082	0.0285862	-0.00311057	0.0853932	0.0147236	0.0103536	0.00359818	0.00441255	0.00867332	0.00922244	0.186129	0.0447659	0.0429107	0.041804
-0.013705	-0.00305145	-0.0108464	-0.0082473	0.00120422	0.00495722	-0.00143283	0.0122997	0.0166303	0.0337132	0.035163	0.0434277	0.0213689	0.0105808	0.00378375	-0.006432	-0.0114059	-0.00545838	-6.091e-05	0.0350158	0.0143544	0.0242821	0.0326067	0.0666468	0.0361272	0.026611	0.0246213	0.021401	0.0446704	0.0326973	0.0447659	0.146195	0.13809	0.129692
-0.00753987	-0.00575579	-0.0130162	-0.00833618	-0.00310823	0.00257033	-0.000585295	0.0116028	0.0174619	0.0316516	0.0341817	0.0367508	0.0154718	0.0127912	0.00409595	-0.00954956	-0.0115192	-0.00649528	0.00218028	0.0406	0.0179087	0.0272887	0.0327194	0.0637992	0.0569442	0.0267449	0.0227827	0.0156381	0.0409343	0.0284644	0.0429107	0.13809	0.163585	0.128715
-0.0109565	-0.00430822	-0.00977487	-0.00888014	0.0019913	0.0105619	0.00218315	0.0192316	0.0227867	0.0343524	0.0332555	0.0393672	0.0281235	0.0132857	0.00231659	-0.00843425	-0.0123278	-0.00825209	0.0043089	0.034222	0.0206252	0.0325812	0.0394716	0.0583502	0.0392879	0.0420148	0.0347034	0.0235891	0.0459003	0.0439589	0.041804	0.129692	0.128715	0.143688
day9
Puretone2.0kHz_70dB'	Puretone2.4kHz_70dB'	'Puretone2.8kHz_70dB'	'Puretone3.4kHz_70dB'	'Puretone4.0kHz_70dB'	'Puretone4.7kHz_70dB'	'Puretone5.6kHz_70dB'	'Puretone6.7kHz_70dB'	'Puretone8.0kHz_70dB'	'Puretone9.5kHz_70dB'	'Puretone11.3kHz_70dB'	'Puretone13.4kHz_70dB'	'Puretone15.9kHz_70dB'	'Puretone18.9kHz_70dB'	'Puretone22.5kHz_70dB'	'Puretone26.8kHz_70dB'	'Puretone31.8kHz_70dB'	'Puretone37.9kHz_70dB'	'Puretone45.0kHz_70dB'	3-1-70ms_70dB'	'47bird1_70ms_70dB'	'47bird2_70ms_70dB'	'beet-70ms_70dB'	'Call1_70ms_70dB'	'gallop-70ms_70dB'	'indri1-70ms_70dB'	'indri2-70ms_70dB'	'indri3-70ms_70dB'	'keep1-70ms_70dB'	'keep2-70ms_70dB'	'Upsweep0_70dB'	'whale1-70ms_70dB'	'whale2-70ms_70dB'	'WN-70ms_70dB'
0.0611296	0.0330406	0.0361105	0.0277164	0.00815736	-0.00217505	0.00794547	-0.0118591	-0.0138412	-0.00921945	-0.00940787	-0.0144868	-0.012861	-0.00916462	-0.00950362	-0.00470253	0.000618629	0.00435674	-0.00568774	-0.0042312	-0.00585339	-0.0121807	-0.00762364	-0.0112971	-0.0114989	-0.0102942	-0.00745438	-0.00987336	-0.00577757	-0.00994486	-0.00984388	-0.0177488	-0.0146252	-0.0134483
0.0330406	0.101126	0.0390801	0.0671386	0.0632335	0.0272931	0.0250835	0.00276865	-0.00281627	-0.00913352	-0.000475359	-0.00277393	0.00409888	0.00525936	0.00246619	-0.000418597	0.00499467	0.00429386	0.00445253	0.00137839	0.0047371	-0.00399934	-0.00123744	-0.00354184	-0.00599871	0.000495682	0.00105146	-0.000712243	-0.00943977	-0.00454648	-0.00304479	-0.010938	-0.0159216	-0.0083685
0.0361105	0.0390801	0.045846	0.0346388	0.0171098	0.00417633	0.00453359	-0.00823757	-0.0126153	-0.0185398	-0.0144575	-0.00821925	-0.0109433	-0.0046839	-0.00292522	-0.00289385	0.0012986	-0.000231745	-0.00087285	-0.00708484	-0.00243138	-0.00527233	-0.0100548	-0.0123035	-0.00811359	-0.010579	-0.0101011	-0.0142407	-0.0125769	-0.013267	-0.00259926	-0.0151845	-0.0137406	-0.0164177
0.0277164	0.0671386	0.0346388	0.081047	0.0694237	0.0407782	0.0396727	0.0159343	-1.09453e-05	-0.0065257	-0.00399103	-0.00267301	0.00200219	-4.67967e-05	0.00212993	0.00264825	-0.001147	0.000658869	0.00116943	0.000280291	0.00199122	0.0041695	-0.00526807	-0.0044615	-0.00390527	0.00300145	0.00221466	-0.00273751	-0.00653048	-0.00296417	0.00540085	-0.00906822	-0.00926721	-0.00932051
0.00815736	0.0632335	0.0171098	0.0694237	0.0927123	0.079317	0.059772	0.0444676	0.019466	-0.00128674	0.00475548	-0.000387775	0.00805239	0.00701854	0.003949	0.000855375	-0.00174208	-0.00117017	0.010525	0.00517391	0.0168627	0.014065	0.00544222	0.00181892	-0.00649885	0.0191905	0.0175983	0.018567	-0.0013797	0.00767642	0.00687673	-0.00770108	-0.00780887	-0.00553711
-0.00217505	0.0272931	0.00417633	0.0407782	0.079317	0.102774	0.0730088	0.0941658	0.0511339	0.0143171	0.0130482	0.00989694	0.00725702	-0.00120555	0.00546206	0.0022386	-0.0026375	-0.00478123	0.0112152	0.0176787	0.021266	0.022696	0.0106827	0.00740894	0.00403179	0.0617983	0.0303185	0.0405341	0.00730676	0.030791	0.012303	0.00400444	-0.000919376	0.0110675
0.00794547	0.0250835	0.00453359	0.0396727	0.059772	0.0730088	0.0737837	0.072046	0.0389307	0.00976789	0.0146209	0.00679569	0.00631807	0.00143644	0.00534905	0.00215431	-0.00114778	0.00162362	0.00567883	0.010828	0.00759808	0.00895339	0.00453314	0.00108967	-0.00249522	0.0381268	0.0190082	0.0288649	0.00415515	0.0190399	0.00621286	-0.00352862	-0.00256164	0.00256779
-0.0118591	0.00276865	-0.00823757	0.0159343	0.0444676	0.0941658	0.072046	0.157248	0.11222	0.0515608	0.0446707	0.0217878	0.0178562	0.00819733	0.0099618	0.00206549	-0.00331637	-0.00853888	0.0121418	0.0311541	0.0278706	0.0259316	0.0376938	0.0139777	0.00264175	0.111138	0.0656608	0.0774963	0.0429842	0.0707955	0.0093714	0.0186068	0.0100669	0.0239024
-0.0138412	-0.00281627	-0.0126153	-1.09453e-05	0.019466	0.0511339	0.0389307	0.11222	0.151692	0.0891339	0.0582475	0.0309672	0.0171772	0.0178018	0.0154497	0.00471707	-0.00521879	-0.0134553	0.0153786	0.0412434	0.0199524	0.0197723	0.0314257	0.0273898	0.00214688	0.0882657	0.0444663	0.051383	0.0437363	0.0587539	0.0195278	0.0311367	0.0208805	0.0301913
-0.00921945	-0.00913352	-0.0185398	-0.0065257	-0.00128674	0.0143171	0.00976789	0.0515608	0.0891339	0.105127	0.0796302	0.0617536	0.0413667	0.0306732	0.018664	0.00305149	-0.00450224	-0.0101514	0.0093147	0.0351137	0.00739784	0.0198341	0.0111191	0.044381	0.00444964	0.0429592	0.0143053	0.0173768	0.0298922	0.0356656	0.0382638	0.0384599	0.0292607	0.0327094
-0.00940787	-0.000475359	-0.0144575	-0.00399103	0.00475548	0.0130482	0.0146209	0.0446707	0.0582475	0.0796302	0.122905	0.133027	0.10472	0.0728281	0.0364152	0.0120216	0.00287976	-0.00968081	0.00695513	0.0185082	0.0076385	0.0162327	-0.000121976	0.0636643	0.00409434	0.0239246	0.00258604	0.0153921	0.0116652	0.0171031	0.0724222	0.042408	0.0361538	0.0365767
-0.0144868	-0.00277393	-0.00821925	-0.00267301	-0.000387775	0.00989694	0.00679569	0.0217878	0.0309672	0.0617536	0.133027	0.196837	0.169264	0.124036	0.0447837	0.020867	0.0018672	-0.00927397	0.00609853	0.0190101	0.00622913	0.0237342	-0.00282425	0.100793	0.0121227	0.0120309	-0.00382506	0.0129713	0.00430088	0.00541178	0.113165	0.0573316	0.0544448	0.0523531
-0.012861	0.00409888	-0.0109433	0.00200219	0.00805239	0.00725702	0.00631807	0.0178562	0.0171772	0.0413667	0.10472	0.169264	0.214327	0.166956	0.0690769	0.027343	0.0109641	-0.00552331	0.00650174	0.0102396	-0.000111533	0.0206414	-0.0100099	0.0908898	0.0036871	0.00495856	-0.00342897	0.00885893	-0.00909122	-0.00218953	0.0833836	0.0237827	0.0202548	0.0247512
-0.00916462	0.00525936	-0.0046839	-4.67967e-05	0.00701854	-0.00120555	0.00143644	0.00819733	0.0178018	0.0306732	0.0728281	0.124036	0.166956	0.185406	0.101239	0.0471112	0.0237821	-0.000335475	0.012468	0.0189974	0.000538212	0.015296	-0.00829123	0.0594248	0.00493808	-0.0066942	-0.00975088	-0.00678889	-0.00734298	-0.000498937	0.0607868	0.022649	0.0178673	0.0238192
-0.00950362	0.00246619	-0.00292522	0.00212993	0.003949	0.00546206	0.00534905	0.0099618	0.0154497	0.018664	0.0364152	0.0447837	0.0690769	0.101239	0.143902	0.10012	0.0553693	0.0199317	0.0155803	0.00490282	0.0149073	0.0186237	-0.00486685	0.0231377	0.00606999	-0.00377831	-0.0043841	-0.00103937	-0.00564956	-0.0068475	0.0250461	0.00209098	0.00175309	0.000974597
-0.00470253	-0.000418597	-0.00289385	0.00264825	0.000855375	0.0022386	0.00215431	0.00206549	0.00471707	0.00305149	0.0120216	0.020867	0.027343	0.0471112	0.10012	0.119582	0.0811734	0.0360183	0.0154468	0.00271048	0.00187153	0.00676015	-0.00919022	0.0080989	-0.00237527	-0.0112955	-0.0087246	-0.00556932	-0.00591466	-0.00800659	0.0206609	-0.00271555	-0.00524922	-0.00261126
0.000618629	0.00499467	0.0012986	-0.001147	-0.00174208	-0.0026375	-0.00114778	-0.00331637	-0.00521879	-0.00450224	0.00287976	0.0018672	0.0109641	0.0237821	0.0553693	0.0811734	0.0852293	0.0465213	0.00513457	-0.00796329	-0.00530555	-0.00329982	-0.00643723	-0.00251153	-0.0126189	-0.00909778	-0.00827313	-0.00994956	-0.0108456	-0.0103231	0.000681233	-0.0126527	-0.0103473	-0.012042
0.00435674	0.00429386	-0.000231745	0.000658869	-0.00117017	-0.00478123	0.00162362	-0.00853888	-0.0134553	-0.0101514	-0.00968081	-0.00927397	-0.00552331	-0.000335475	0.0199317	0.0360183	0.0465213	0.0498128	0.00884675	-0.0090486	-0.0115378	-0.00866513	-0.00715086	-0.010735	-0.00702646	-0.013363	-0.0105751	-0.0130046	-0.00850318	-0.00770287	-0.00526723	-0.0137612	-0.0129003	-0.0182096
-0.00568774	0.00445253	-0.00087285	0.00116943	0.010525	0.0112152	0.00567883	0.0121418	0.0153786	0.0093147	0.00695513	0.00609853	0.00650174	0.012468	0.0155803	0.0154468	0.00513457	0.00884675	0.13143	0.00370839	0.0177706	0.0173199	-0.00192274	0.014929	0.0141379	0.00767557	0.00508413	0.0136505	-0.00500777	-0.00777874	0.0147812	0.00468196	0.00352204	0.00749835
-0.0042312	0.00137839	-0.00708484	0.000280291	0.00517391	0.0176787	0.010828	0.0311541	0.0412434	0.0351137	0.0185082	0.0190101	0.0102396	0.0189974	0.00490282	0.00271048	-0.00796329	-0.0090486	0.00370839	0.214799	0.0173231	0.0230686	0.0359179	0.0245482	0.014161	0.02814	0.0118769	0.0201442	0.09341	0.102229	0.0248677	0.0482566	0.0402093	0.0442023
-0.00585339	0.0047371	-0.00243138	0.00199122	0.0168627	0.021266	0.00759808	0.0278706	0.0199524	0.00739784	0.0076385	0.00622913	-0.000111533	0.000538212	0.0149073	0.00187153	-0.00530555	-0.0115378	0.0177706	0.0173231	0.214921	0.0798095	0.0758673	0.0184906	0.0269443	0.0661349	0.0946546	0.108825	0.0302173	0.0367994	0.00924704	0.0183892	0.019933	0.0242613
-0.0121807	-0.00399934	-0.00527233	0.0041695	0.014065	0.022696	0.00895339	0.0259316	0.0197723	0.0198341	0.0162327	0.0237342	0.0206414	0.015296	0.0186237	0.00676015	-0.00329982	-0.00866513	0.0173199	0.0230686	0.0798095	0.196561	0.0344094	0.0592712	0.0266244	0.0283699	0.0313758	0.0482444	0.0192936	0.0242523	0.0250861	0.0313629	0.0316196	0.0358769
-0.00762364	-0.00123744	-0.0100548	-0.00526807	0.00544222	0.0106827	0.00453314	0.0376938	0.0314257	0.0111191	-0.000121976	-0.00282425	-0.0100099	-0.00829123	-0.00486685	-0.00919022	-0.00643723	-0.00715086	-0.00192274	0.0359179	0.0758673	0.0344094	0.113874	0.00570189	0.029886	0.0699722	0.0879891	0.0722382	0.0930206	0.0791977	0.00271743	0.0250081	0.0242946	0.0413532
-0.0112971	-0.00354184	-0.0123035	-0.0044615	0.00181892	0.00740894	0.00108967	0.0139777	0.0273898	0.044381	0.0636643	0.100793	0.0908898	0.0594248	0.0231377	0.0080989	-0.00251153	-0.010735	0.014929	0.0245482	0.0184906	0.0592712	0.00570189	0.208752	0.0197363	0.00815673	0.00545965	0.0200912	0.0113327	0.0112668	0.0973752	0.0687514	0.0656906	0.0576681
-0.0114989	-0.00599871	-0.00811359	-0.00390527	-0.00649885	0.00403179	-0.00249522	0.00264175	0.00214688	0.00444964	0.00409434	0.0121227	0.0036871	0.00493808	0.00606999	-0.00237527	-0.0126189	-0.00702646	0.0141379	0.014161	0.0269443	0.0266244	0.029886	0.0197363	0.163488	0.00795885	0.00799233	0.00820361	0.0246552	0.0135421	0.0123477	0.0383634	0.054099	0.0398426
-0.0102942	0.000495682	-0.010579	0.00300145	0.0191905	0.0617983	0.0381268	0.111138	0.0882657	0.0429592	0.0239246	0.0120309	0.00495856	-0.0066942	-0.00377831	-0.0112955	-0.00909778	-0.013363	0.00767557	0.02814	0.0661349	0.0283699	0.0699722	0.00815673	0.00795885	0.161978	0.121892	0.118932	0.0449841	0.0796416	0.00645571	0.0231425	0.0160288	0.0396346
-0.00745438	0.00105146	-0.0101011	0.00221466	0.0175983	0.0303185	0.0190082	0.0656608	0.0444663	0.0143053	0.00258604	-0.00382506	-0.00342897	-0.00975088	-0.0043841	-0.0087246	-0.00827313	-0.0105751	0.00508413	0.0118769	0.0946546	0.0313758	0.0879891	0.00545965	0.00799233	0.121892	0.152934	0.129489	0.0475535	0.0625224	-0.00354963	0.00793853	0.00740969	0.0219164
-0.00987336	-0.000712243	-0.0142407	-0.00273751	0.018567	0.0405341	0.0288649	0.0774963	0.051383	0.0173768	0.0153921	0.0129713	0.00885893	-0.00678889	-0.00103937	-0.00556932	-0.00994956	-0.0130046	0.0136505	0.0201442	0.108825	0.0482444	0.0722382	0.0200912	0.00820361	0.118932	0.129489	0.204839	0.0378729	0.0616662	0.00428432	0.0109866	0.00827436	0.0213921
-0.00577757	-0.00943977	-0.0125769	-0.00653048	-0.0013797	0.00730676	0.00415515	0.0429842	0.0437363	0.0298922	0.0116652	0.00430088	-0.00909122	-0.00734298	-0.00564956	-0.00591466	-0.0108456	-0.00850318	-0.00500777	0.09341	0.0302173	0.0192936	0.0930206	0.0113327	0.0246552	0.0449841	0.0475535	0.0378729	0.156988	0.118493	0.00509777	0.0411668	0.0365752	0.0419995
-0.00994486	-0.00454648	-0.013267	-0.00296417	0.00767642	0.030791	0.0190399	0.0707955	0.0587539	0.0356656	0.0171031	0.00541178	-0.00218953	-0.000498937	-0.0068475	-0.00800659	-0.0103231	-0.00770287	-0.00777874	0.102229	0.0367994	0.0242523	0.0791977	0.0112668	0.0135421	0.0796416	0.0625224	0.0616662	0.118493	0.147413	0.00649079	0.0355654	0.0305143	0.0423231
-0.00984388	-0.00304479	-0.00259926	0.00540085	0.00687673	0.012303	0.00621286	0.0093714	0.0195278	0.0382638	0.0724222	0.113165	0.0833836	0.0607868	0.0250461	0.0206609	0.000681233	-0.00526723	0.0147812	0.0248677	0.00924704	0.0250861	0.00271743	0.0973752	0.0123477	0.00645571	-0.00354963	0.00428432	0.00509777	0.00649079	0.184697	0.0454729	0.0527126	0.0493504
-0.0177488	-0.010938	-0.0151845	-0.00906822	-0.00770108	0.00400444	-0.00352862	0.0186068	0.0311367	0.0384599	0.042408	0.0573316	0.0237827	0.022649	0.00209098	-0.00271555	-0.0126527	-0.0137612	0.00468196	0.0482566	0.0183892	0.0313629	0.0250081	0.0687514	0.0383634	0.0231425	0.00793853	0.0109866	0.0411668	0.0355654	0.0454729	0.164575	0.164661	0.135882
-0.0146252	-0.0159216	-0.0137406	-0.00926721	-0.00780887	-0.000919376	-0.00256164	0.0100669	0.0208805	0.0292607	0.0361538	0.0544448	0.0202548	0.0178673	0.00175309	-0.00524922	-0.0103473	-0.0129003	0.00352204	0.0402093	0.019933	0.0316196	0.0242946	0.0656906	0.054099	0.0160288	0.00740969	0.00827436	0.0365752	0.0305143	0.0527126	0.164661	0.178993	0.147477
-0.0134483	-0.0083685	-0.0164177	-0.00932051	-0.00553711	0.0110675	0.00256779	0.0239024	0.0301913	0.0327094	0.0365767	0.0523531	0.0247512	0.0238192	0.000974597	-0.00261126	-0.012042	-0.0182096	0.00749835	0.0442023	0.0242613	0.0358769	0.0413532	0.0576681	0.0398426	0.0396346	0.0219164	0.0213921	0.0419995	0.0423231	0.0493504	0.135882	0.147477	0.152739
day11
Puretone2.0kHz_70dB'	Puretone2.4kHz_70dB'	'Puretone2.8kHz_70dB'	'Puretone3.4kHz_70dB'	'Puretone4.0kHz_70dB'	'Puretone4.7kHz_70dB'	'Puretone5.6kHz_70dB'	'Puretone6.7kHz_70dB'	'Puretone8.0kHz_70dB'	'Puretone9.5kHz_70dB'	'Puretone11.3kHz_70dB'	'Puretone13.4kHz_70dB'	'Puretone15.9kHz_70dB'	'Puretone18.9kHz_70dB'	'Puretone22.5kHz_70dB'	'Puretone26.8kHz_70dB'	'Puretone31.8kHz_70dB'	'Puretone37.9kHz_70dB'	'Puretone45.0kHz_70dB'	3-1-70ms_70dB'	'47bird1_70ms_70dB'	'47bird2_70ms_70dB'	'beet-70ms_70dB'	'Call1_70ms_70dB'	'gallop-70ms_70dB'	'indri1-70ms_70dB'	'indri2-70ms_70dB'	'indri3-70ms_70dB'	'keep1-70ms_70dB'	'keep2-70ms_70dB'	'Upsweep0_70dB'	'whale1-70ms_70dB'	'whale2-70ms_70dB'	'WN-70ms_70dB'
0.0741347	0.0387276	0.0373744	0.0245049	0.0178024	0.00689479	0.0103473	0.00023466	-0.00400687	-0.00172657	-0.00642752	-0.0105226	-0.00690134	-0.00415216	-0.0060751	-0.00387122	-0.000326544	0.00371213	-0.00225775	-0.00384912	-0.0064228	-0.0115034	-0.00884268	-0.00587726	-0.00651622	-0.00702381	-0.00499696	-0.00995491	-0.00839959	-0.00210758	-0.0051405	-0.00884895	-0.0151784	-0.00984633
0.0387276	0.0862214	0.0424962	0.0502067	0.0517775	0.0208621	0.0229244	0.00426272	-0.0044211	-0.00341443	-0.00411591	0.000650579	0.000337372	0.00243883	-0.00195588	-0.00442867	-0.00105414	-0.00392353	-0.000660131	-0.000569982	0.00203784	-0.00535994	-0.00650831	-0.00257947	-0.00867048	-0.00295101	-0.00322876	0.00192838	-0.0107619	-0.00233429	-0.00199889	-0.00237133	-0.00915736	-0.00405508
0.0373744	0.0424962	0.0470298	0.0270159	0.0263443	0.00306181	0.00245069	-0.00513952	-0.00979878	-0.008076	-0.0125057	-0.010909	-0.00425328	-0.0109797	-0.00974965	-0.00536662	0.0032775	0.00552685	-0.00414387	-0.00774996	-0.0102759	-0.00783066	-0.00520848	-0.00707238	-0.007381	-0.00260682	-0.00452282	-0.00591376	-0.00623673	-0.00857493	-0.00949107	-0.0118472	-0.0117564	-0.0118578
0.0245049	0.0502067	0.0270159	0.0630756	0.0553153	0.0360249	0.0249184	0.0137852	4.45453e-05	-0.00825507	-0.00900565	-0.00617929	-0.00433904	-0.00222762	-0.00350951	0.00148213	0.0012672	0.00416405	0.000477862	-0.00304141	0.00152708	-0.00308319	-0.00432765	-0.00908776	-0.00729517	0.00473946	0.00864664	-0.00558461	-0.00233436	0.000385766	0.000679093	-0.00864896	-0.0133964	-0.0119645
0.0178024	0.0517775	0.0263443	0.0553153	0.0786493	0.0631369	0.0375618	0.0320039	0.00937647	0.00118621	0.000251433	-0.00174916	0.00381239	0.00312046	-0.00409688	0.000116762	0.000860428	-0.000397162	0.000545918	0.0024953	0.00559225	0.00488222	0.00228148	-0.00486085	-0.0126429	0.0161312	0.00923145	0.00532842	0.000256494	0.0112297	0.0059989	-0.00406772	-0.00297415	0.000980654
0.00689479	0.0208621	0.00306181	0.0360249	0.0631369	0.086229	0.0463294	0.0676502	0.0262999	0.00816059	0.00792923	0.000240149	0.00470763	0.00280703	-0.00433939	-0.000194131	-0.00083753	-0.000939939	0.00825084	0.0135066	0.017198	0.021331	0.0133436	0.00454134	-0.00242043	0.0413963	0.022281	0.027703	0.0163332	0.0384728	0.00880931	0.00128793	0.00106679	0.00780184
0.0103473	0.0229244	0.00245069	0.0249184	0.0375618	0.0463294	0.0564294	0.0405296	0.0187066	0.0113984	0.00346619	-0.00649662	0.00289035	0.00106985	0.000432957	0.00138787	-0.00169091	-0.000965514	0.00178439	0.00288921	0.0100928	0.00182951	0.000631332	0.00223921	-0.00612416	0.0219367	0.0131504	0.0107446	0.000774634	0.0158556	0.000483664	-0.00297396	-0.00383781	0.00465314
0.00023466	0.00426272	-0.00513952	0.0137852	0.0320039	0.0676502	0.0405296	0.117462	0.0753576	0.0468941	0.0377868	0.0107295	0.0101059	0.0046513	-0.000275775	-0.00118589	-0.00825348	-0.00694069	0.000670956	0.0224022	0.0247006	0.0181008	0.0236715	0.009073	0.00104053	0.0903951	0.0558657	0.0653986	0.0344234	0.060416	0.00979037	0.012101	0.0169246	0.0192416
-0.00400687	-0.0044211	-0.00979878	4.45453e-05	0.00937647	0.0262999	0.0187066	0.0753576	0.106345	0.0827349	0.0528295	0.02177	0.0145549	0.0130437	0.0128435	0.000913355	-0.0086834	-0.0070897	0.00335665	0.020515	0.0113678	0.0174549	0.0156605	0.0138918	0.00681766	0.0606264	0.0256196	0.0306813	0.0310176	0.0406906	0.0223142	0.0224783	0.0199936	0.0244927
-0.00172657	-0.00341443	-0.008076	-0.00825507	0.00118621	0.00816059	0.0113984	0.0468941	0.0827349	0.107037	0.0729702	0.0461196	0.0293972	0.0123331	0.0104321	0.000319517	-0.00450862	-0.00807848	0.00528586	0.0285834	0.00681067	0.00976791	0.00415183	0.0326089	0.0095201	0.0374023	0.00673641	0.0189908	0.023691	0.027383	0.034314	0.0354491	0.0316543	0.0327516
-0.00642752	-0.00411591	-0.0125057	-0.00900565	0.000251433	0.00792923	0.00346619	0.0377868	0.0528295	0.0729702	0.103992	0.10175	0.0814677	0.0480021	0.0242442	0.00601691	-0.00138269	-0.00662963	0.00195293	0.0172896	0.00290875	0.0134078	-0.000223673	0.047642	0.00643477	0.0264249	0.00643683	0.0137167	0.0120664	0.0169865	0.0677409	0.0339811	0.0317666	0.0309497
-0.0105226	0.000650579	-0.010909	-0.00617929	-0.00174916	0.000240149	-0.00649662	0.0107295	0.02177	0.0461196	0.10175	0.163682	0.146206	0.0987751	0.0409771	0.0190809	0.00545357	-0.00827065	0.00727365	0.012926	0.0029422	0.0171035	-0.00377164	0.071174	0.00814111	0.00223265	-0.00338184	0.00646819	-0.00177811	0.00232154	0.0978305	0.0394002	0.030411	0.0320978
-0.00690134	0.000337372	-0.00425328	-0.00433904	0.00381239	0.00470763	0.00289035	0.0101059	0.0145549	0.0293972	0.0814677	0.146206	0.191321	0.150163	0.0646716	0.0306591	0.01241	-0.00279126	0.00386028	0.00468348	0.00543303	0.0194842	-0.0107128	0.0699791	0.00584822	0.00336468	-0.00414247	0.0066771	-0.0125663	0.00364883	0.0807424	0.0180504	0.0139548	0.019109
-0.00415216	0.00243883	-0.0109797	-0.00222762	0.00312046	0.00280703	0.00106985	0.0046513	0.0130437	0.0123331	0.0480021	0.0987751	0.150163	0.157168	0.0844203	0.0446974	0.0187437	-0.00168538	0.0104029	0.00550187	0.00315208	0.0179037	-0.0048864	0.0415071	0.00370815	-0.000441603	-0.00890513	0.0018688	-0.00570341	0.000221985	0.0494462	0.00559075	0.00475754	0.0101751
-0.0060751	-0.00195588	-0.00974965	-0.00350951	-0.00409688	-0.00433939	0.000432957	-0.000275775	0.0128435	0.0104321	0.0242442	0.0409771	0.0646716	0.0844203	0.141019	0.0944588	0.0515432	0.0251555	0.0190144	0.00658564	0.00474723	0.0107683	-0.01011	0.0174743	0.00557083	-0.00452595	-0.0138334	-0.00235603	-0.00786793	-0.00357263	0.0248329	-0.000533844	-0.00149035	1.17763e-05
-0.00387122	-0.00442867	-0.00536662	0.00148213	0.000116762	-0.000194131	0.00138787	-0.00118589	0.000913355	0.000319517	0.00601691	0.0190809	0.0306591	0.0446974	0.0944588	0.109478	0.0643049	0.0334459	0.00986455	-0.00116686	-0.000980623	0.00462634	-0.00760479	0.005974	0.00304492	-0.00656948	-0.00985465	-0.0092744	-0.00795943	-0.0057353	0.0194234	-0.0085115	-0.00490606	-0.0044757
-0.000326544	-0.00105414	0.0032775	0.0012672	0.000860428	-0.00083753	-0.00169091	-0.00825348	-0.0086834	-0.00450862	-0.00138269	0.00545357	0.01241	0.0187437	0.0515432	0.0643049	0.0602453	0.0362808	0.0106027	-0.00251443	-0.0048966	-0.00671828	-0.00630013	-0.00778313	-0.00572698	-0.00858533	-0.00981392	-0.00592548	-0.0117251	-0.0107612	-0.00166865	-0.00880677	-0.00795441	-0.0129034
0.00371213	-0.00392353	0.00552685	0.00416405	-0.000397162	-0.000939939	-0.000965514	-0.00694069	-0.0070897	-0.00807848	-0.00662963	-0.00827065	-0.00279126	-0.00168538	0.0251555	0.0334459	0.0362808	0.0378472	0.00495722	-0.00403319	-0.0107776	-0.00644385	-0.00816556	-0.00163131	-0.00530207	-0.0124685	-0.0105474	-0.00779274	-0.00674748	-0.00993062	-0.00129688	-0.00707738	-0.00619335	-0.00766501
-0.00225775	-0.000660131	-0.00414387	0.000477862	0.000545918	0.00825084	0.00178439	0.000670956	0.00335665	0.00528586	0.00195293	0.00727365	0.00386028	0.0104029	0.0190144	0.00986455	0.0106027	0.00495722	0.101178	0.00641841	0.0167274	0.0113591	-0.00489748	0.00532463	0.00302513	-0.00194289	0.000810726	0.00727759	-0.00449164	2.68997e-05	0.0119184	0.00191212	0.0047334	0.00276085
-0.00384912	-0.000569982	-0.00774996	-0.00304141	0.0024953	0.0135066	0.00288921	0.0224022	0.020515	0.0285834	0.0172896	0.012926	0.00468348	0.00550187	0.00658564	-0.00116686	-0.00251443	-0.00403319	0.00641841	0.173046	0.0114123	0.0176496	0.0139073	0.0223216	0.0125277	0.0267282	0.0106115	0.0094555	0.06578	0.0689131	0.0216241	0.0326256	0.0339618	0.0314536
-0.0064228	0.00203784	-0.0102759	0.00152708	0.00559225	0.017198	0.0100928	0.0247006	0.0113678	0.00681067	0.00290875	0.0029422	0.00543303	0.00315208	0.00474723	-0.000980623	-0.0048966	-0.0107776	0.0167274	0.0114123	0.213913	0.0657261	0.0713433	0.0187297	0.0230419	0.0533331	0.0865968	0.101501	0.027407	0.0403599	0.0113692	0.00651236	0.0115715	0.0165821
-0.0115034	-0.00535994	-0.00783066	-0.00308319	0.00488222	0.021331	0.00182951	0.0181008	0.0174549	0.00976791	0.0134078	0.0171035	0.0194842	0.0179037	0.0107683	0.00462634	-0.00671828	-0.00644385	0.0113591	0.0176496	0.0657261	0.170227	0.0368956	0.0546735	0.0271337	0.0283681	0.0280023	0.036722	0.0224807	0.0308141	0.0280829	0.0298345	0.0318263	0.0287731
-0.00884268	-0.00650831	-0.00520848	-0.00432765	0.00228148	0.0133436	0.000631332	0.0236715	0.0156605	0.00415183	-0.000223673	-0.00377164	-0.0107128	-0.0048864	-0.01011	-0.00760479	-0.00630013	-0.00816556	-0.00489748	0.0139073	0.0713433	0.0368956	0.0995326	0.00515284	0.0216805	0.0628225	0.0753985	0.0623637	0.0829049	0.0683923	0.00368114	0.0168548	0.0189593	0.0280813
-0.00587726	-0.00257947	-0.00707238	-0.00908776	-0.00486085	0.00454134	0.00223921	0.009073	0.0138918	0.0326089	0.047642	0.071174	0.0699791	0.0415071	0.0174743	0.005974	-0.00778313	-0.00163131	0.00532463	0.0223216	0.0187297	0.0546735	0.00515284	0.185361	0.0275039	0.0153174	0.00961218	0.0192643	0.0175181	0.0114678	0.0921702	0.0657349	0.0685106	0.048391
-0.00651622	-0.00867048	-0.007381	-0.00729517	-0.0126429	-0.00242043	-0.00612416	0.00104053	0.00681766	0.0095201	0.00643477	0.00814111	0.00584822	0.00370815	0.00557083	0.00304492	-0.00572698	-0.00530207	0.00302513	0.0125277	0.0230419	0.0271337	0.0216805	0.0275039	0.17176	0.0144687	0.0134716	0.0146354	0.0299756	0.00943632	0.0147418	0.0394907	0.0600574	0.0334948
-0.00702381	-0.00295101	-0.00260682	0.00473946	0.0161312	0.0413963	0.0219367	0.0903951	0.0606264	0.0374023	0.0264249	0.00223265	0.00336468	-0.000441603	-0.00452595	-0.00656948	-0.00858533	-0.0124685	-0.00194289	0.0267282	0.0533331	0.0283681	0.0628225	0.0153174	0.0144687	0.13971	0.109682	0.0979966	0.0604087	0.0881094	0.014724	0.0257216	0.0312909	0.0350357
-0.00499696	-0.00322876	-0.00452282	0.00864664	0.00923145	0.022281	0.0131504	0.0558657	0.0256196	0.00673641	0.00643683	-0.00338184	-0.00414247	-0.00890513	-0.0138334	-0.00985465	-0.00981392	-0.0105474	0.000810726	0.0106115	0.0865968	0.0280023	0.0753985	0.00961218	0.0134716	0.109682	0.135544	0.11618	0.0438383	0.0660937	0.00182715	0.010066	0.0168108	0.0189884
-0.00995491	0.00192838	-0.00591376	-0.00558461	0.00532842	0.027703	0.0107446	0.0653986	0.0306813	0.0189908	0.0137167	0.00646819	0.0066771	0.0018688	-0.00235603	-0.0092744	-0.00592548	-0.00779274	0.00727759	0.0094555	0.101501	0.036722	0.0623637	0.0192643	0.0146354	0.0979966	0.11618	0.199439	0.0384661	0.0704107	0.000650864	0.0031128	0.00697728	0.0116716
-0.00839959	-0.0107619	-0.00623673	-0.00233436	0.000256494	0.0163332	0.000774634	0.0344234	0.0310176	0.023691	0.0120664	-0.00177811	-0.0125663	-0.00570341	-0.00786793	-0.00795943	-0.0117251	-0.00674748	-0.00449164	0.06578	0.027407	0.0224807	0.0829049	0.0175181	0.0299756	0.0604087	0.0438383	0.0384661	0.131347	0.0994294	0.00665369	0.0335116	0.0391223	0.0376266
-0.00210758	-0.00233429	-0.00857493	0.000385766	0.0112297	0.0384728	0.0158556	0.060416	0.0406906	0.027383	0.0169865	0.00232154	0.00364883	0.000221985	-0.00357263	-0.0057353	-0.0107612	-0.00993062	2.68997e-05	0.0689131	0.0403599	0.0308141	0.0683923	0.0114678	0.00943632	0.0881094	0.0660937	0.0704107	0.0994294	0.132363	0.0100327	0.0192996	0.0193162	0.0299251
-0.0051405	-0.00199889	-0.00949107	0.000679093	0.0059989	0.00880931	0.000483664	0.00979037	0.0223142	0.034314	0.0677409	0.0978305	0.0807424	0.0494462	0.0248329	0.0194234	-0.00166865	-0.00129688	0.0119184	0.0216241	0.0113692	0.0280829	0.00368114	0.0921702	0.0147418	0.014724	0.00182715	0.000650864	0.00665369	0.0100327	0.191388	0.0556558	0.0515217	0.0522346
-0.00884895	-0.00237133	-0.0118472	-0.00864896	-0.00406772	0.00128793	-0.00297396	0.012101	0.0224783	0.0354491	0.0339811	0.0394002	0.0180504	0.00559075	-0.000533844	-0.0085115	-0.00880677	-0.00707738	0.00191212	0.0326256	0.00651236	0.0298345	0.0168548	0.0657349	0.0394907	0.0257216	0.010066	0.0031128	0.0335116	0.0192996	0.0556558	0.144851	0.143284	0.125656
-0.0151784	-0.00915736	-0.0117564	-0.0133964	-0.00297415	0.00106679	-0.00383781	0.0169246	0.0199936	0.0316543	0.0317666	0.030411	0.0139548	0.00475754	-0.00149035	-0.00490606	-0.00795441	-0.00619335	0.0047334	0.0339618	0.0115715	0.0318263	0.0189593	0.0685106	0.0600574	0.0312909	0.0168108	0.00697728	0.0391223	0.0193162	0.0515217	0.143284	0.159149	0.124286
-0.00984633	-0.00405508	-0.0118578	-0.0119645	0.000980654	0.00780184	0.00465314	0.0192416	0.0244927	0.0327516	0.0309497	0.0320978	0.019109	0.0101751	1.17763e-05	-0.0044757	-0.0129034	-0.00766501	0.00276085	0.0314536	0.0165821	0.0287731	0.0280813	0.048391	0.0334948	0.0350357	0.0189884	0.0116716	0.0376266	0.0299251	0.0522346	0.125656	0.124286	0.120694
day15
Puretone2.0kHz_70dB'	Puretone2.4kHz_70dB'	'Puretone2.8kHz_70dB'	'Puretone3.4kHz_70dB'	'Puretone4.0kHz_70dB'	'Puretone4.7kHz_70dB'	'Puretone5.6kHz_70dB'	'Puretone6.7kHz_70dB'	'Puretone8.0kHz_70dB'	'Puretone9.5kHz_70dB'	'Puretone11.3kHz_70dB'	'Puretone13.4kHz_70dB'	'Puretone15.9kHz_70dB'	'Puretone18.9kHz_70dB'	'Puretone22.5kHz_70dB'	'Puretone26.8kHz_70dB'	'Puretone31.8kHz_70dB'	'Puretone37.9kHz_70dB'	'Puretone45.0kHz_70dB'	3-1-70ms_70dB'	'47bird1_70ms_70dB'	'47bird2_70ms_70dB'	'beet-70ms_70dB'	'Call1_70ms_70dB'	'gallop-70ms_70dB'	'indri1-70ms_70dB'	'indri2-70ms_70dB'	'indri3-70ms_70dB'	'keep1-70ms_70dB'	'keep2-70ms_70dB'	'Upsweep0_70dB'	'whale1-70ms_70dB'	'whale2-70ms_70dB'	'WN-70ms_70dB'
0.0505165	0.0261716	0.0271344	0.0260446	0.0144985	0.00245606	0.000776296	-0.00831683	-0.0115519	-0.0168394	-0.009427	-0.0119176	-0.01053	-0.0131792	-0.0105485	-0.0032907	0.00354872	0.00223141	-0.00519708	-0.0119792	-0.00693808	-0.0189376	-0.0110043	-0.0130612	-0.0079213	-0.0124059	-0.00995968	-0.0106647	-0.00798142	-0.0101427	-0.00839768	-0.0105737	-0.00704363	-0.0143747
0.0261716	0.0706413	0.0395381	0.0516541	0.0438371	0.0168668	0.015997	-0.0019928	-0.00479754	-0.00209722	0.00155682	-0.0018096	0.000314278	-0.00113585	-0.00344131	-0.00162007	0.00171366	0.00368337	0.00484041	-0.0037757	-0.00794669	-0.00813282	-0.00764998	-0.00727997	-0.00620752	-0.0107719	-0.00718707	-0.00737529	-0.0091697	-0.00426602	0.00051046	-0.00922835	-0.00556108	-0.00626518
0.0271344	0.0395381	0.0446024	0.0314589	0.0197631	0.006342	0.000345752	-0.0046972	-0.00989491	-0.0126583	-0.00784591	-0.00844986	-0.00844673	-0.0100061	-0.00836213	-0.0038617	0.000769225	0.00244993	-0.00456005	-0.00764465	-0.00679883	-0.00926145	-0.00599758	-0.0101594	-0.0112672	-0.00825289	-0.000833263	-0.00962791	-0.00858724	-0.00265578	-0.00258898	-0.0097018	-0.00973026	-0.0117109
0.0260446	0.0516541	0.0314589	0.04784	0.0412822	0.0195289	0.0219939	0.00720533	-0.00168613	-0.00662857	-0.000900008	-0.00275667	-0.00119198	-0.000275056	0.00151049	-0.00299261	6.95984e-05	0.00142735	0.00218349	-0.00304505	-0.000352746	-0.00479135	-0.000207733	-0.00674441	-0.00578636	-0.00434997	-0.00627284	-0.00670771	-0.00815609	-0.00446443	-0.00398586	-0.0086956	-0.00740496	-0.0102527
0.0144985	0.0438371	0.0197631	0.0412822	0.0475622	0.0455737	0.0334525	0.0206918	0.00657786	0.00284273	0.00665415	0.00105888	0.00575861	-4.92751e-06	-0.00283406	-0.0024418	-0.004085	-0.000668783	0.00556582	0.004701	0.00211143	-0.000414596	-0.0016556	0.0080831	-0.00355955	0.00812876	0.00439465	0.000648171	-0.00514326	0.00371302	0.00986158	-0.00525973	-0.00597682	-0.00343
0.00245606	0.0168668	0.006342	0.0195289	0.0455737	0.070848	0.0454285	0.0564934	0.019942	0.00778393	0.00793309	0.000817993	0.00504974	-0.00215287	-0.000720114	-0.000745488	-0.00523365	-0.00678672	7.59524e-05	0.00551852	0.0115561	0.0118045	0.0108121	0.00477855	-0.00315074	0.0379767	0.0217529	0.027369	0.00501722	0.0212499	0.00679639	0.00141495	-0.00134509	0.00246544
0.000776296	0.015997	0.000345752	0.0219939	0.0334525	0.0454285	0.0578352	0.0516058	0.0224409	0.0139016	0.00781681	-0.000430286	0.0065176	0.000907257	0.00145557	-0.00455303	-0.00285688	-0.00532622	0.00402304	0.0031573	0.00968149	0.0085847	0.00792811	0.00399796	-0.00796019	0.0306437	0.0145796	0.0158099	0.0016063	0.0160689	0.000886533	-0.000539201	-0.000550899	0.00327989
-0.00831683	-0.0019928	-0.0046972	0.00720533	0.0206918	0.0564934	0.0516058	0.0968102	0.0684369	0.0393101	0.0282553	0.0159613	0.00960872	0.00239804	0.00559119	0.00107596	-0.013565	-0.00941697	-0.00259037	0.0151902	0.0157235	0.0180418	0.0281468	0.011494	0.00208779	0.075542	0.0404024	0.0466584	0.0182343	0.0443032	0.0155482	0.00652353	0.0112636	0.0143617
-0.0115519	-0.00479754	-0.00989491	-0.00168613	0.00657786	0.019942	0.0224409	0.0684369	0.0961367	0.0761381	0.0519115	0.0278963	0.0148569	0.00668462	0.00270443	-0.00205168	-0.0104421	-0.00540113	0.00220438	0.0187511	0.0202483	0.0149914	0.019622	0.0160032	0.00191768	0.0562774	0.0323507	0.0415221	0.0235764	0.0360511	0.0217345	0.01105	0.0127568	0.0154766
-0.0168394	-0.00209722	-0.0126583	-0.00662857	0.00284273	0.00778393	0.0139016	0.0393101	0.0761381	0.0950668	0.0708228	0.052472	0.0302118	0.0178518	0.00339316	-0.00129778	-0.00807911	-0.00695657	0.00389279	0.0211101	0.0119941	0.0133222	0.00995339	0.0326476	0.00445635	0.0272585	0.0149071	0.0217729	0.0165355	0.0202394	0.0373022	0.0253063	0.0241221	0.0323197
-0.009427	0.00155682	-0.00784591	-0.000900008	0.00665415	0.00793309	0.00781681	0.0282553	0.0519115	0.0708228	0.11064	0.11829	0.086355	0.0487922	0.0284897	0.00640338	-0.00726203	-0.0067772	0.00225108	0.0169814	0.00147635	0.0199418	0.00150028	0.0619048	0.0038725	0.0142301	0.00673249	0.0155811	0.0113724	0.0127594	0.0750866	0.0325367	0.0284405	0.0278957
-0.0119176	-0.0018096	-0.00844986	-0.00275667	0.00105888	0.000817993	-0.000430286	0.0159613	0.0278963	0.052472	0.11829	0.163561	0.131111	0.0970561	0.0474976	0.0120802	-0.00290869	-0.00802275	0.0034738	0.0106098	0.00383121	0.0183739	-0.00564256	0.0856142	0.00558669	0.00272011	-0.000761086	0.00879282	0.00744302	0.00313248	0.0984134	0.0370501	0.0353101	0.0313541
-0.01053	0.000314278	-0.00844673	-0.00119198	0.00575861	0.00504974	0.0065176	0.00960872	0.0148569	0.0302118	0.086355	0.131111	0.165821	0.129407	0.0514712	0.0193563	-0.000843344	-0.00486782	0.0105946	-0.000159792	-0.000704991	0.0173819	-0.00262767	0.0751241	-0.00287031	0.00655495	0.00234691	0.00394963	0.00162592	0.00434178	0.068434	0.0178661	0.0125623	0.0123184
-0.0131792	-0.00113585	-0.0100061	-0.000275056	-4.92751e-06	-0.00215287	0.000907257	0.00239804	0.00668462	0.0178518	0.0487922	0.0970561	0.129407	0.165027	0.0832589	0.0445553	0.0126271	0.00352079	0.00898082	-9.35443e-05	0.000715035	0.0241798	-0.00468407	0.0489879	-0.00221548	-0.00495796	-0.00667656	-0.00162924	-0.00597641	-0.00536089	0.0465714	0.0107871	0.00728029	0.00597959
-0.0105485	-0.00344131	-0.00836213	0.00151049	-0.00283406	-0.000720114	0.00145557	0.00559119	0.00270443	0.00339316	0.0284897	0.0474976	0.0514712	0.0832589	0.134399	0.0916146	0.0485184	0.0303246	0.0173966	0.00293455	0.00316307	0.0144325	-0.00163059	0.0157739	0.00285967	-0.00607065	-0.00266665	-0.00182827	-0.00233325	-0.00397736	0.0313331	0.00713198	0.00513355	0.00684501
-0.0032907	-0.00162007	-0.0038617	-0.00299261	-0.0024418	-0.000745488	-0.00455303	0.00107596	-0.00205168	-0.00129778	0.00640338	0.0120802	0.0193563	0.0445553	0.0916146	0.114874	0.0707102	0.0453365	0.0121197	-0.00390257	-0.00780327	0.00630264	-0.00596374	0.00424964	-0.00669446	-0.00426179	-0.00505334	-0.00729519	-0.0023406	-0.000471602	0.0120126	0.000383192	-0.00137921	-0.00287828
0.00354872	0.00171366	0.000769225	6.95984e-05	-0.004085	-0.00523365	-0.00285688	-0.013565	-0.0104421	-0.00807911	-0.00726203	-0.00290869	-0.000843344	0.0126271	0.0485184	0.0707102	0.0775666	0.0520237	0.0074556	-0.00698484	-0.0114961	-0.00364366	-0.0104699	-0.00250939	-0.00563442	-0.0146773	-0.011143	-0.0183402	-0.00951176	-0.0111087	0.00319091	-0.00792876	-0.0128219	-0.011099
0.00223141	0.00368337	0.00244993	0.00142735	-0.000668783	-0.00678672	-0.00532622	-0.00941697	-0.00540113	-0.00695657	-0.0067772	-0.00802275	-0.00486782	0.00352079	0.0303246	0.0453365	0.0520237	0.0492033	0.00872499	-0.00762043	-0.0167989	-0.00217557	-0.0112293	-0.00516862	-0.00617926	-0.0141287	-0.00849105	-0.0139505	-0.00926812	-0.00963236	-0.00479072	-0.00805986	-0.0116078	-0.0149028
-0.00519708	0.00484041	-0.00456005	0.00218349	0.00556582	7.59524e-05	0.00402304	-0.00259037	0.00220438	0.00389279	0.00225108	0.0034738	0.0105946	0.00898082	0.0173966	0.0121197	0.0074556	0.00872499	0.118306	0.00786658	0.0146337	0.00650312	-0.00224729	0.00647115	-0.00133922	-0.000814161	0.00335338	0.00918212	-0.00730094	0.00295623	0.00892873	0.00469163	0.00647572	0.00954112
-0.0119792	-0.0037757	-0.00764465	-0.00304505	0.004701	0.00551852	0.0031573	0.0151902	0.0187511	0.0211101	0.0169814	0.0106098	-0.000159792	-9.35443e-05	0.00293455	-0.00390257	-0.00698484	-0.00762043	0.00786658	0.165504	0.0104866	0.0152144	0.0225386	0.0176263	0.0103926	0.017937	0.00637944	0.0101391	0.0583607	0.058697	0.0257929	0.030009	0.0292468	0.0281544
-0.00693808	-0.00794669	-0.00679883	-0.000352746	0.00211143	0.0115561	0.00968149	0.0157235	0.0202483	0.0119941	0.00147635	0.00383121	-0.000704991	0.000715035	0.00316307	-0.00780327	-0.0114961	-0.0167989	0.0146337	0.0104866	0.161511	0.052559	0.070555	0.00857759	0.021308	0.0531628	0.0706324	0.0900465	0.0231352	0.0367126	0.0121216	0.0105004	0.0140351	0.0231
-0.0189376	-0.00813282	-0.00926145	-0.00479135	-0.000414596	0.0118045	0.0085847	0.0180418	0.0149914	0.0133222	0.0199418	0.0183739	0.0173819	0.0241798	0.0144325	0.00630264	-0.00364366	-0.00217557	0.00650312	0.0152144	0.052559	0.163178	0.0446161	0.048614	0.0263703	0.0283475	0.0331928	0.040491	0.0209197	0.0215038	0.031118	0.0292872	0.0271887	0.0317112
-0.0110043	-0.00764998	-0.00599758	-0.000207733	-0.0016556	0.0108121	0.00792811	0.0281468	0.019622	0.00995339	0.00150028	-0.00564256	-0.00262767	-0.00468407	-0.00163059	-0.00596374	-0.0104699	-0.0112293	-0.00224729	0.0225386	0.070555	0.0446161	0.098734	0.00289578	0.0170649	0.0605036	0.0817766	0.0743523	0.0723016	0.0762179	0.00230417	0.0129355	0.0132325	0.0301593
-0.0130612	-0.00727997	-0.0101594	-0.00674441	0.0080831	0.00477855	0.00399796	0.011494	0.0160032	0.0326476	0.0619048	0.0856142	0.0751241	0.0489879	0.0157739	0.00424964	-0.00250939	-0.00516862	0.00647115	0.0176263	0.00857759	0.048614	0.00289578	0.178311	0.0179929	0.00650659	0.00351706	0.0105742	0.011647	0.0076408	0.0922713	0.0510597	0.0500286	0.0400812
-0.0079213	-0.00620752	-0.0112672	-0.00578636	-0.00355955	-0.00315074	-0.00796019	0.00208779	0.00191768	0.00445635	0.0038725	0.00558669	-0.00287031	-0.00221548	0.00285967	-0.00669446	-0.00563442	-0.00617926	-0.00133922	0.0103926	0.021308	0.0263703	0.0170649	0.0179929	0.163375	0.00330676	0.00634579	0.013394	0.0178074	0.00532738	0.011465	0.0284037	0.0411453	0.0393915
-0.0124059	-0.0107719	-0.00825289	-0.00434997	0.00812876	0.0379767	0.0306437	0.075542	0.0562774	0.0272585	0.0142301	0.00272011	0.00655495	-0.00495796	-0.00607065	-0.00426179	-0.0146773	-0.0141287	-0.000814161	0.017937	0.0531628	0.0283475	0.0605036	0.00650659	0.00330676	0.126205	0.101003	0.105687	0.0378152	0.0747421	0.0107328	0.0148204	0.0130246	0.0289056
-0.00995968	-0.00718707	-0.000833263	-0.00627284	0.00439465	0.0217529	0.0145796	0.0404024	0.0323507	0.0149071	0.00673249	-0.000761086	0.00234691	-0.00667656	-0.00266665	-0.00505334	-0.011143	-0.00849105	0.00335338	0.00637944	0.0706324	0.0331928	0.0817766	0.00351706	0.00634579	0.101003	0.128656	0.108688	0.0419869	0.0622623	0.00143754	0.0097368	0.013194	0.023848
-0.0106647	-0.00737529	-0.00962791	-0.00670771	0.000648171	0.027369	0.0158099	0.0466584	0.0415221	0.0217729	0.0155811	0.00879282	0.00394963	-0.00162924	-0.00182827	-0.00729519	-0.0183402	-0.0139505	0.00918212	0.0101391	0.0900465	0.040491	0.0743523	0.0105742	0.013394	0.105687	0.108688	0.177641	0.0414248	0.0671412	0.00676595	0.0132003	0.00919888	0.0184439
-0.00798142	-0.0091697	-0.00858724	-0.00815609	-0.00514326	0.00501722	0.0016063	0.0182343	0.0235764	0.0165355	0.0113724	0.00744302	0.00162592	-0.00597641	-0.00233325	-0.0023406	-0.00951176	-0.00926812	-0.00730094	0.0583607	0.0231352	0.0209197	0.0723016	0.011647	0.0178074	0.0378152	0.0419869	0.0414248	0.113283	0.0834474	0.00351171	0.0241757	0.0244495	0.0325207
-0.0101427	-0.00426602	-0.00265578	-0.00446443	0.00371302	0.0212499	0.0160689	0.0443032	0.0360511	0.0202394	0.0127594	0.00313248	0.00434178	-0.00536089	-0.00397736	-0.000471602	-0.0111087	-0.00963236	0.00295623	0.058697	0.0367126	0.0215038	0.0762179	0.0076408	0.00532738	0.0747421	0.0622623	0.0671412	0.0834474	0.113674	0.00324111	0.0207656	0.0155714	0.0234947
-0.00839768	0.00051046	-0.00258898	-0.00398586	0.00986158	0.00679639	0.000886533	0.0155482	0.0217345	0.0373022	0.0750866	0.0984134	0.068434	0.0465714	0.0313331	0.0120126	0.00319091	-0.00479072	0.00892873	0.0257929	0.0121216	0.031118	0.00230417	0.0922713	0.011465	0.0107328	0.00143754	0.00676595	0.00351171	0.00324111	0.179761	0.0416002	0.0501973	0.044256
-0.0105737	-0.00922835	-0.0097018	-0.0086956	-0.00525973	0.00141495	-0.000539201	0.00652353	0.01105	0.0253063	0.0325367	0.0370501	0.0178661	0.0107871	0.00713198	0.000383192	-0.00792876	-0.00805986	0.00469163	0.030009	0.0105004	0.0292872	0.0129355	0.0510597	0.0284037	0.0148204	0.0097368	0.0132003	0.0241757	0.0207656	0.0416002	0.125893	0.123799	0.105953
-0.00704363	-0.00556108	-0.00973026	-0.00740496	-0.00597682	-0.00134509	-0.000550899	0.0112636	0.0127568	0.0241221	0.0284405	0.0353101	0.0125623	0.00728029	0.00513355	-0.00137921	-0.0128219	-0.0116078	0.00647572	0.0292468	0.0140351	0.0271887	0.0132325	0.0500286	0.0411453	0.0130246	0.013194	0.00919888	0.0244495	0.0155714	0.0501973	0.123799	0.127715	0.112768
-0.0143747	-0.00626518	-0.0117109	-0.0102527	-0.00343	0.00246544	0.00327989	0.0143617	0.0154766	0.0323197	0.0278957	0.0313541	0.0123184	0.00597959	0.00684501	-0.00287828	-0.011099	-0.0149028	0.00954112	0.0281544	0.0231	0.0317112	0.0301593	0.0400812	0.0393915	0.0289056	0.023848	0.0184439	0.0325207	0.0234947	0.044256	0.105953	0.112768	0.113955
