# Supplementary material for: Homeostasis of a representational map in the neocortex
Source: Nat Neurosci. 2025 Jun 5;28(7):1533–45. doi: 10.1038/s41593-025-01982-7 (PMC12229895; doi:10.1038/s41593-025-01982-7)
Supplement: Supplementary file 4 — Similarity matrices over the course of imaging days in the sound-responsive ablation cohort in Fig. 2d and in the non-sound-responsive ablation cohort in Fig. 2f (both excluding targeted neurons and high- or low-category neurons). [file 41593_2025_1982_MOESM4_ESM.xlsx]

## Sheet: Fig2d
Fig. 2d, Similarity matrix
Sound responsive ablation
day 1
Puretone2.0kHz_70dB'	Puretone2.4kHz_70dB'	'Puretone2.8kHz_70dB'	'Puretone3.4kHz_70dB'	'Puretone4.0kHz_70dB'	'Puretone4.7kHz_70dB'	'Puretone5.6kHz_70dB'	'Puretone6.7kHz_70dB'	'Puretone8.0kHz_70dB'	'Puretone9.5kHz_70dB'	'Puretone11.3kHz_70dB'	'Puretone13.4kHz_70dB'	'Puretone15.9kHz_70dB'	'Puretone18.9kHz_70dB'	'Puretone22.5kHz_70dB'	'Puretone26.8kHz_70dB'	'Puretone31.8kHz_70dB'	'Puretone37.9kHz_70dB'	'Puretone45.0kHz_70dB'	3-1-70ms_70dB'	'47bird1_70ms_70dB'	'47bird2_70ms_70dB'	'beet-70ms_70dB'	'Call1_70ms_70dB'	'gallop-70ms_70dB'	'indri1-70ms_70dB'	'indri2-70ms_70dB'	'indri3-70ms_70dB'	'keep1-70ms_70dB'	'keep2-70ms_70dB'	'Upsweep0_70dB'	'whale1-70ms_70dB'	'whale2-70ms_70dB'	'WN-70ms_70dB'
0.0858193	0.0437474	0.0307102	0.0246324	0.00382387	-0.0035275	-0.00129588	-0.00640127	-0.00474372	-0.00962767	-0.0101926	-0.0112501	-0.0105254	-0.0070079	-0.00608435	0.00133768	0.000456139	-8.52853e-05	0.00254012	-0.00578085	-0.00133382	-0.0016682	0.00159247	-0.00494658	-0.00251098	-0.00168604	0.00139517	-0.0038635	-0.00200473	-0.00229299	-0.00776751	-0.00177444	-0.00604105	-0.00489999
0.0437474	0.0585202	0.033665	0.0319917	0.0117526	0.00231662	0.00557333	-0.00401057	-0.00673375	-0.0102901	-0.00794603	-0.00813254	-0.0068756	-0.00818423	-0.00588961	-0.0040669	-0.00199432	0.00185762	-0.00472384	-0.00266856	0.00348488	-0.00144614	0.00218264	-0.00667626	0.00190359	-0.00350013	0.00756331	-0.00142584	-0.0026847	-0.00240594	-0.00906336	-0.00505053	-0.00813726	-0.00741342
0.0307102	0.033665	0.0533472	0.0349327	0.00874261	0.00357848	0.00317574	-0.00355875	-0.00607656	-0.0113968	-0.013101	-0.0118201	-0.0118982	-0.00983261	-0.0120873	-0.00366258	-0.00367763	-0.00111064	-0.00841433	-0.00266721	0.00911469	0.00535776	0.0107014	-0.0139982	-0.00194041	0.00406306	0.0135222	0.0013224	0.00538552	0.0103361	-0.0121402	-0.00600245	-0.00966012	-0.00785549
0.0246324	0.0319917	0.0349327	0.0540484	0.0344109	0.0178789	0.0164535	0.00626659	0.0039579	-0.00575313	-0.00790163	-0.0111688	-0.00672113	-0.00722952	-0.0072317	0.00144261	-0.00532205	-0.0020072	0.00359466	0.00306761	0.0233041	0.00975532	0.0127072	-0.00740986	0.00187273	0.0119396	0.0281076	0.00742156	0.00888736	0.0133937	-0.00678865	-0.00178757	-0.00623577	-0.00351217
0.00382387	0.0117526	0.00874261	0.0344109	0.0624763	0.038984	0.0268403	0.0133901	0.00945561	0.00131514	0.00187467	-0.00200399	-0.00110919	0.00290175	-0.00223277	-0.00196161	-0.00157736	-0.00303403	0.00572284	0.00375441	0.0261264	0.016532	0.0115163	0.000285298	0.00618743	0.0194526	0.0254706	0.0180658	0.0107135	0.0155542	-3.24446e-05	-0.00200747	0.00073791	0.00265353
-0.0035275	0.00231662	0.00357848	0.0178789	0.038984	0.0540907	0.0391734	0.0332638	0.0247775	0.0157976	0.00848615	0.0056874	0.0065002	0.00762691	0.00081559	-0.00123341	-0.000498743	-0.00590445	0.0088614	0.00984256	0.0214916	0.0217474	0.0138607	0.00492517	0.00691151	0.0211837	0.0202991	0.0309946	0.0148716	0.0213236	0.00312053	0.00862866	0.00480577	0.01165
-0.00129588	0.00557333	0.00317574	0.0164535	0.0268403	0.0391734	0.0418615	0.0363957	0.0283504	0.0163991	0.00736274	0.00634066	0.00512073	0.00218312	0.00152454	0.00122528	0.00111483	-0.00477085	0.000648692	0.0122298	0.0145417	0.0133796	0.00717054	0.00192604	0.00572776	0.0182445	0.0138648	0.024994	0.00520749	0.011299	-0.00191032	-0.000188885	0.00416234	0.000427711
-0.00640127	-0.00401057	-0.00355875	0.00626659	0.0133901	0.0332638	0.0363957	0.0584315	0.0532355	0.0400764	0.0294694	0.0169321	0.0128312	0.00836304	0.0041668	-0.00382218	-0.00439485	-0.00678794	0.00759055	0.0226589	0.0110697	0.0154854	0.00970536	0.00568852	0.0107767	0.0324581	0.0182345	0.0375318	0.0112463	0.0118982	0.00661373	0.0152608	0.0151864	0.0118276
-0.00474372	-0.00673375	-0.00607656	0.0039579	0.00945561	0.0247775	0.0283504	0.0532355	0.0733898	0.0613351	0.0449475	0.0343552	0.0238901	0.0137911	0.00999684	0.00119313	-0.00167518	-0.00461246	0.0154129	0.0170748	0.0132796	0.00814974	0.00951026	0.0131834	0.00827288	0.027831	0.0134428	0.0375929	0.00877219	0.0126821	0.0165485	0.0162507	0.0154171	0.0135637
-0.00962767	-0.0102901	-0.0113968	-0.00575313	0.00131514	0.0157976	0.0163991	0.0400764	0.0613351	0.0718074	0.0569859	0.0465692	0.0373971	0.0266752	0.0141115	0.00271325	0.00338702	0.00061149	0.0141728	0.00983449	0.00943138	0.0115033	0.00643487	0.0202217	0.00749208	0.0260941	0.00738	0.032556	0.00783885	0.0067817	0.0281294	0.0195898	0.0171013	0.0181041
-0.0101926	-0.00794603	-0.013101	-0.00790163	0.00187467	0.00848615	0.00736274	0.0294694	0.0449475	0.0569859	0.0799546	0.0720927	0.053603	0.0418113	0.0235985	0.00393131	-0.00232941	0.00221618	0.0109296	0.0069393	0.0105457	0.0146981	0.0016428	0.0355671	0.0100065	0.0192832	0.00847186	0.025307	0.00393692	0.00344284	0.0453628	0.0219726	0.0234383	0.0177312
-0.0112501	-0.00813254	-0.0118201	-0.0111688	-0.00200399	0.0056874	0.00634066	0.0169321	0.0343552	0.0465692	0.0720927	0.0806599	0.0670388	0.0570599	0.0342636	0.00471346	5.11661e-05	0.00116485	0.011675	0.00159784	0.00767695	0.0176367	0.00214633	0.0419887	0.0143848	0.0173806	0.00696966	0.0172316	0.00349868	0.00324179	0.0537444	0.0251164	0.0286801	0.0177123
-0.0105254	-0.0068756	-0.0118982	-0.00672113	-0.00110919	0.0065002	0.00512073	0.0128312	0.0238901	0.0373971	0.053603	0.0670388	0.079211	0.0779526	0.0485847	0.0180214	0.00816548	0.00452233	0.00944212	-0.00133853	0.00864596	0.015944	-0.000768306	0.0423663	0.0111146	0.0110262	-0.000241154	0.0148352	0.000871578	-0.000306064	0.0413206	0.00624257	0.00891474	0.0125145
-0.0070079	-0.00818423	-0.00983261	-0.00722952	0.00290175	0.00762691	0.00218312	0.00836304	0.0137911	0.0266752	0.0418113	0.0570599	0.0779526	0.112104	0.0792685	0.0290873	0.0131648	0.00871715	0.0121493	0.00312719	0.00713085	0.0176677	-0.00412569	0.0418783	0.0156082	0.00545961	-0.0029017	0.00946135	-0.00208396	0.0027581	0.0381313	0.00863265	0.0144178	0.0062714
-0.00608435	-0.00588961	-0.0120873	-0.0072317	-0.00223277	0.00081559	0.00152454	0.0041668	0.00999684	0.0141115	0.0235985	0.0342636	0.0485847	0.0792685	0.0919796	0.0495837	0.0290086	0.0148692	0.0153371	0.00236497	0.00596518	0.0162965	-0.00262502	0.0296464	0.0191835	0.00158705	-0.00285099	0.00296989	-5.6414e-05	-0.00496352	0.031595	0.00328824	0.0115559	0.00212747
0.00133768	-0.0040669	-0.00366258	0.00144261	-0.00196161	-0.00123341	0.00122528	-0.00382218	0.00119313	0.00271325	0.00393131	0.00471346	0.0180214	0.0290873	0.0495837	0.0544658	0.0431192	0.0279947	0.00934669	-0.00295921	-0.00352162	-0.00255945	-0.00830812	0.00816618	0.00289942	-0.00482258	-0.00429125	-0.00427542	-0.00464177	-0.00689707	0.0127843	-0.00606168	-0.00867515	-0.00495066
0.000456139	-0.00199432	-0.00367763	-0.00532205	-0.00157736	-0.000498743	0.00111483	-0.00439485	-0.00167518	0.00338702	-0.00232941	5.11661e-05	0.00816548	0.0131648	0.0290086	0.0431192	0.0414039	0.0380069	0.0126566	-0.00435715	-0.0081436	-0.00762597	-0.00811917	-0.000200382	-0.00213017	-0.00286932	-0.00642071	-0.0066362	-0.00971022	-0.0104361	0.00403954	-0.00662515	-0.00682398	-0.00455424
-8.52853e-05	0.00185762	-0.00111064	-0.0020072	-0.00303403	-0.00590445	-0.00477085	-0.00678794	-0.00461246	0.00061149	0.00221618	0.00116485	0.00452233	0.00871715	0.0148692	0.0279947	0.0380069	0.0438487	0.0110256	-0.00396375	-0.00846002	-0.00580006	-0.00789138	0.000809454	-0.00305098	-0.00586821	-0.00864622	-0.00502934	-0.00391413	-0.0107585	0.0048676	-0.00407716	-0.00415408	-0.00778222
0.00254012	-0.00472384	-0.00841433	0.00359466	0.00572284	0.0088614	0.000648692	0.00759055	0.0154129	0.0141728	0.0109296	0.011675	0.00944212	0.0121493	0.0153371	0.00934669	0.0126566	0.0110256	0.126766	0.00365757	0.00794067	0.0108032	0.00775283	0.0126708	0.0206642	0.00348344	0.00586068	0.016746	-0.0029468	0.000193666	0.0137983	0.00731109	0.00172745	0.00391249
-0.00578085	-0.00266856	-0.00266721	0.00306761	0.00375441	0.00984256	0.0122298	0.0226589	0.0170748	0.00983449	0.0069393	0.00159784	-0.00133853	0.00312719	0.00236497	-0.00295921	-0.00435715	-0.00396375	0.00365757	0.0997354	0.01204	0.0195303	0.014051	0.00414209	0.0240092	0.0179188	0.0103989	0.0149984	0.0391238	0.0434169	0.00842354	0.0218416	0.0199634	0.0219365
-0.00133382	0.00348488	0.00911469	0.0233041	0.0261264	0.0214916	0.0145417	0.0110697	0.0132796	0.00943138	0.0105457	0.00767695	0.00864596	0.00713085	0.00596518	-0.00352162	-0.0081436	-0.00846002	0.00794067	0.01204	0.101195	0.0547968	0.0450082	0.0128205	0.0276653	0.0263875	0.0450159	0.0382205	0.0321586	0.0341288	0.0107166	0.0100211	0.0128323	0.0138469
-0.0016682	-0.00144614	0.00535776	0.00975532	0.016532	0.0217474	0.0133796	0.0154854	0.00814974	0.0115033	0.0146981	0.0176367	0.015944	0.0176677	0.0162965	-0.00255945	-0.00762597	-0.00580006	0.0108032	0.0195303	0.0547968	0.127808	0.0282642	0.0338352	0.0368466	0.0218821	0.0289278	0.0236233	0.0407645	0.0411775	0.0141355	0.0248654	0.0266377	0.0292712
0.00159247	0.00218264	0.0107014	0.0127072	0.0115163	0.0138607	0.00717054	0.00970536	0.00951026	0.00643487	0.0016428	0.00214633	-0.000768306	-0.00412569	-0.00262502	-0.00830812	-0.00811917	-0.00789138	0.00775283	0.014051	0.0450082	0.0282642	0.0780351	0.00436325	0.0210013	0.0316057	0.0466755	0.0349089	0.0449395	0.0394585	-0.00307824	0.0253272	0.0256242	0.0322865
-0.00494658	-0.00667626	-0.0139982	-0.00740986	0.000285298	0.00492517	0.00192604	0.00568852	0.0131834	0.0202217	0.0355671	0.0419887	0.0423663	0.0418783	0.0296464	0.00816618	-0.000200382	0.000809454	0.0126708	0.00414209	0.0128205	0.0338352	0.00436325	0.108137	0.030406	0.00885192	0.00481151	0.0102559	0.00958465	0.00177738	0.0518634	0.0434963	0.0418339	0.0374562
-0.00251098	0.00190359	-0.00194041	0.00187273	0.00618743	0.00691151	0.00572776	0.0107767	0.00827288	0.00749208	0.0100065	0.0143848	0.0111146	0.0156082	0.0191835	0.00289942	-0.00213017	-0.00305098	0.0206642	0.0240092	0.0276653	0.0368466	0.0210013	0.030406	0.118902	0.0113989	0.0149881	0.0208829	0.0282586	0.019914	0.0139399	0.0220718	0.0336014	0.022121
-0.00168604	-0.00350013	0.00406306	0.0119396	0.0194526	0.0211837	0.0182445	0.0324581	0.027831	0.0260941	0.0192832	0.0173806	0.0110262	0.00545961	0.00158705	-0.00482258	-0.00286932	-0.00586821	0.00348344	0.0179188	0.0263875	0.0218821	0.0316057	0.00885192	0.0113989	0.0634829	0.0400398	0.0481985	0.0213195	0.0295166	0.00780763	0.0193971	0.0211677	0.0240616
0.00139517	0.00756331	0.0135222	0.0281076	0.0254706	0.0202991	0.0138648	0.0182345	0.0134428	0.00738	0.00847186	0.00696966	-0.000241154	-0.0029017	-0.00285099	-0.00429125	-0.00642071	-0.00864622	0.00586068	0.0103989	0.0450159	0.0289278	0.0466755	0.00481151	0.0149881	0.0400398	0.0654758	0.0396757	0.0304433	0.0348236	0.00145966	0.011826	0.0132147	0.0198128
-0.0038635	-0.00142584	0.0013224	0.00742156	0.0180658	0.0309946	0.024994	0.0375318	0.0375929	0.032556	0.025307	0.0172316	0.0148352	0.00946135	0.00296989	-0.00427542	-0.0066362	-0.00502934	0.016746	0.0149984	0.0382205	0.0236233	0.0349089	0.0102559	0.0208829	0.0481985	0.0396757	0.105785	0.015796	0.0256544	0.00957011	0.0108378	0.00940146	0.0158363
-0.00200473	-0.0026847	0.00538552	0.00888736	0.0107135	0.0148716	0.00520749	0.0112463	0.00877219	0.00783885	0.00393692	0.00349868	0.000871578	-0.00208396	-5.6414e-05	-0.00464177	-0.00971022	-0.00391413	-0.0029468	0.0391238	0.0321586	0.0407645	0.0449395	0.00958465	0.0282586	0.0213195	0.0304433	0.015796	0.0706516	0.0596093	0.00484027	0.0241013	0.0249405	0.0347799
-0.00229299	-0.00240594	0.0103361	0.0133937	0.0155542	0.0213236	0.011299	0.0118982	0.0126821	0.0067817	0.00344284	0.00324179	-0.000306064	0.0027581	-0.00496352	-0.00689707	-0.0104361	-0.0107585	0.000193666	0.0434169	0.0341288	0.0411775	0.0394585	0.00177738	0.019914	0.0295166	0.0348236	0.0256544	0.0596093	0.0810228	0.000123217	0.0167311	0.0160515	0.0268818
-0.00776751	-0.00906336	-0.0121402	-0.00678865	-3.24446e-05	0.00312053	-0.00191032	0.00661373	0.0165485	0.0281294	0.0453628	0.0537444	0.0413206	0.0381313	0.031595	0.0127843	0.00403954	0.0048676	0.0137983	0.00842354	0.0107166	0.0141355	-0.00307824	0.0518634	0.0139399	0.00780763	0.00145966	0.00957011	0.00484027	0.000123217	0.101537	0.0305065	0.0292338	0.0224581
-0.00177444	-0.00505053	-0.00600245	-0.00178757	-0.00200747	0.00862866	-0.000188885	0.0152608	0.0162507	0.0195898	0.0219726	0.0251164	0.00624257	0.00863265	0.00328824	-0.00606168	-0.00662515	-0.00407716	0.00731109	0.0218416	0.0100211	0.0248654	0.0253272	0.0434963	0.0220718	0.0193971	0.011826	0.0108378	0.0241013	0.0167311	0.0305065	0.0954008	0.0844334	0.073446
-0.00604105	-0.00813726	-0.00966012	-0.00623577	0.00073791	0.00480577	0.00416234	0.0151864	0.0154171	0.0171013	0.0234383	0.0286801	0.00891474	0.0144178	0.0115559	-0.00867515	-0.00682398	-0.00415408	0.00172745	0.0199634	0.0128323	0.0266377	0.0256242	0.0418339	0.0336014	0.0211677	0.0132147	0.00940146	0.0249405	0.0160515	0.0292338	0.0844334	0.0988438	0.0688239
-0.00489999	-0.00741342	-0.00785549	-0.00351217	0.00265353	0.01165	0.000427711	0.0118276	0.0135637	0.0181041	0.0177312	0.0177123	0.0125145	0.0062714	0.00212747	-0.00495066	-0.00455424	-0.00778222	0.00391249	0.0219365	0.0138469	0.0292712	0.0322865	0.0374562	0.022121	0.0240616	0.0198128	0.0158363	0.0347799	0.0268818	0.0224581	0.073446	0.0688239	0.0740709
day3
Puretone2.0kHz_70dB'	Puretone2.4kHz_70dB'	'Puretone2.8kHz_70dB'	'Puretone3.4kHz_70dB'	'Puretone4.0kHz_70dB'	'Puretone4.7kHz_70dB'	'Puretone5.6kHz_70dB'	'Puretone6.7kHz_70dB'	'Puretone8.0kHz_70dB'	'Puretone9.5kHz_70dB'	'Puretone11.3kHz_70dB'	'Puretone13.4kHz_70dB'	'Puretone15.9kHz_70dB'	'Puretone18.9kHz_70dB'	'Puretone22.5kHz_70dB'	'Puretone26.8kHz_70dB'	'Puretone31.8kHz_70dB'	'Puretone37.9kHz_70dB'	'Puretone45.0kHz_70dB'	3-1-70ms_70dB'	'47bird1_70ms_70dB'	'47bird2_70ms_70dB'	'beet-70ms_70dB'	'Call1_70ms_70dB'	'gallop-70ms_70dB'	'indri1-70ms_70dB'	'indri2-70ms_70dB'	'indri3-70ms_70dB'	'keep1-70ms_70dB'	'keep2-70ms_70dB'	'Upsweep0_70dB'	'whale1-70ms_70dB'	'whale2-70ms_70dB'	'WN-70ms_70dB'
0.0702652	0.0409893	0.0267199	0.0219458	0.0112016	-0.0012156	0.000523455	-0.00643437	-0.00562598	-0.0105923	-0.00873791	-0.00965105	-0.00756138	-0.012659	-0.00980804	-0.00257226	0.00273639	0.00238713	0.00211607	0.000209328	0.00142292	-0.0037396	-0.00174473	-0.00522471	-0.00646166	-0.00549601	-0.00130432	-0.00163282	-0.0026027	-0.0016927	-0.00654958	-0.00657593	-0.00725963	-0.00512056
0.0409893	0.0481366	0.0222258	0.0304559	0.0121026	-0.000631822	0.000971921	-0.00607599	-0.00363211	-0.0117168	-0.00634349	-0.00724406	-0.00674156	-0.00941105	-0.00472654	-0.00656811	-0.00105636	-0.000211164	-0.00203519	0.00445869	0.000205261	-0.00928108	-0.0030638	-0.00183676	-0.0046978	-0.00609084	0.00139182	-0.00523126	0.000351658	-0.00463204	-0.00305835	-0.0046537	-0.00762012	-0.00552094
0.0267199	0.0222258	0.0468435	0.0291711	0.0142727	0.00545853	0.00338043	-0.00241623	-0.0090969	-0.00625018	-0.00792087	-0.00971002	-0.00900307	-0.0103867	-0.0123151	-0.00513711	-0.00251732	0.00763163	-0.00667885	-0.00486617	0.00325095	0.00497779	0.00793638	-0.00932645	-0.00269148	-0.000123836	0.00933613	-0.00491168	0.00341649	0.00702601	-0.00709177	-0.00414158	-0.00748287	-0.00714829
0.0219458	0.0304559	0.0291711	0.0630616	0.0431215	0.0159339	0.0132744	0.000926038	-0.00345499	-0.00261444	-0.00505247	-0.00134051	0.00300352	-0.00169186	-0.00470329	-0.00104908	-0.000492733	0.00288541	-0.000508086	0.00357124	0.0257835	0.0175635	0.00738235	-0.00505028	0.00237744	0.00708956	0.0236361	0.0044456	0.00709368	0.0125549	-0.00747102	-0.00388467	-0.00481679	0.000720691
0.0112016	0.0121026	0.0142727	0.0431215	0.0721686	0.0380549	0.0269522	0.0103738	0.00305232	-0.00330689	-0.00352583	-0.00490921	0.00153868	-0.00558553	-0.000278484	-0.00312108	0.000459677	0.000141806	0.0110264	0.000904908	0.0184403	0.0067778	0.00616354	-0.0103643	-0.00557137	0.0159152	0.0244439	0.0184009	0.00199942	0.0109547	-0.00918372	-0.00264068	-0.000651888	-0.000674565
-0.0012156	-0.000631822	0.00545853	0.0159339	0.0380549	0.0671158	0.0438513	0.0338502	0.0250571	0.0142874	0.0192312	0.0100896	0.00752992	0.00975476	0.00630804	-0.00341323	0.000176819	-0.000563986	0.00684113	0.0109116	0.0230517	0.0256265	0.0150553	0.000688742	0.00286164	0.0219789	0.0234606	0.0414434	0.0125345	0.0201687	0.00367015	0.00215153	0.00955523	0.00412081
0.000523455	0.000971921	0.00338043	0.0132744	0.0269522	0.0438513	0.0436028	0.0349417	0.0260142	0.0191608	0.0119651	0.00194982	0.00273197	0.00391366	0.00395626	-0.00354364	0.0013031	0.00133589	0.00632484	0.0105436	0.0109495	0.00805894	0.00432694	-0.00769438	0.00378807	0.0183308	0.0181549	0.0325846	0.00875326	0.0159643	0.00228401	0.00279282	0.00340871	0.00578416
-0.00643437	-0.00607599	-0.00241623	0.000926038	0.0103738	0.0338502	0.0349417	0.068247	0.0636152	0.0493102	0.0319502	0.0178617	0.0136601	0.00996026	0.00407368	-0.00703652	-0.00408105	-0.00576055	0.00424532	0.013756	0.0110298	0.0146615	0.0110882	0.0085089	0.00950028	0.0325988	0.0165443	0.0338221	0.0145085	0.0159246	0.0142442	0.0155176	0.0138912	0.0109484
-0.00562598	-0.00363211	-0.0090969	-0.00345499	0.00305232	0.0250571	0.0260142	0.0636152	0.0710218	0.0633046	0.0470804	0.0291303	0.0263007	0.0176056	0.00817269	-0.00202159	-0.00127874	-0.0025131	0.00807632	0.00936423	0.0116452	0.0133265	0.00260246	0.0149922	0.00422207	0.0264895	0.00945828	0.0363741	0.00690768	0.0106495	0.0162397	0.0123027	0.0125054	0.00673664
-0.0105923	-0.0117168	-0.00625018	-0.00261444	-0.00330689	0.0142874	0.0191608	0.0493102	0.0633046	0.0881046	0.0668611	0.0511194	0.0348365	0.0311961	0.0085686	0.00202638	0.00535417	-0.00434656	0.0113137	0.00755073	0.00820541	0.0126108	0.00744892	0.0217319	0.0132418	0.027982	0.0147987	0.031206	0.0121469	0.0145544	0.0283042	0.0214662	0.0174853	0.0196293
-0.00873791	-0.00634349	-0.00792087	-0.00505247	-0.00352583	0.0192312	0.0119651	0.0319502	0.0470804	0.0668611	0.0840016	0.0771768	0.0507994	0.0440304	0.016488	0.00408318	0.00344625	-0.00139717	0.00891049	0.000546632	0.00608435	0.0175094	-0.00297187	0.0320184	0.0101454	0.0164712	0.0040018	0.018832	0.00782924	0.00753928	0.0418472	0.0232908	0.0219838	0.0112465
-0.00965105	-0.00724406	-0.00971002	-0.00134051	-0.00490921	0.0100896	0.00194982	0.0178617	0.0291303	0.0511194	0.0771768	0.0982681	0.0677692	0.0615769	0.031632	0.0160182	0.00636439	-0.00164966	0.00741011	0.000840205	0.0101838	0.016814	-0.000248289	0.0400283	0.0143739	0.00884569	0.00249453	0.0128984	-0.00134867	0.00583314	0.0513445	0.0168723	0.0189586	0.00995843
-0.00756138	-0.00674156	-0.00900307	0.00300352	0.00153868	0.00752992	0.00273197	0.0136601	0.0263007	0.0348365	0.0507994	0.0677692	0.0831479	0.0806868	0.0431396	0.0255033	0.0126407	0.00735714	0.00938714	0.000661001	0.00564451	0.0111401	-0.0011535	0.0380251	0.00810454	0.00736943	0.000530868	0.0136371	-0.00306733	-0.000131629	0.0404526	0.00443555	0.00647082	0.00567285
-0.012659	-0.00941105	-0.0103867	-0.00169186	-0.00558553	0.00975476	0.00391366	0.00996026	0.0176056	0.0311961	0.0440304	0.0615769	0.0806868	0.102757	0.0715931	0.0392757	0.0232027	0.0111323	0.0105219	0.00170128	0.0106284	0.0114507	-0.00159031	0.0298675	0.00895823	0.0138658	0.00116881	0.00741384	-0.000340371	0.00183074	0.0453429	0.00798261	0.00839509	0.00612641
-0.00980804	-0.00472654	-0.0123151	-0.00470329	-0.000278484	0.00630804	0.00395626	0.00407368	0.00817269	0.0085686	0.016488	0.031632	0.0431396	0.0715931	0.0947231	0.056989	0.0338751	0.0185617	0.0175837	0.00488252	0.0134355	0.00982283	-0.00402305	0.0185243	0.00849682	0.00641116	0.00263384	0.0112773	-0.00517358	-0.000451013	0.0308359	0.00172425	0.00599493	0.0018129
-0.00257226	-0.00656811	-0.00513711	-0.00104908	-0.00312108	-0.00341323	-0.00354364	-0.00703652	-0.00202159	0.00202638	0.00408318	0.0160182	0.0255033	0.0392757	0.056989	0.0522909	0.041031	0.0281801	0.0131785	-0.000146259	0.00269529	-0.00456106	-0.00920334	0.00902795	0.000497578	-0.00724478	-0.00468235	-0.00405816	-0.00729955	-0.00495607	0.0186363	-0.00251602	-0.000451493	-0.00240061
0.00273639	-0.00105636	-0.00251732	-0.000492733	0.000459677	0.000176819	0.0013031	-0.00408105	-0.00127874	0.00535417	0.00344625	0.00636439	0.0126407	0.0232027	0.0338751	0.041031	0.0474804	0.0404996	0.020796	-0.00270865	-0.00187257	-0.00544759	-0.00874189	0.001763	-0.00220452	-0.00731925	-0.00374572	-0.00624794	-0.0034568	-0.00790538	0.0113832	-0.00234897	-0.000252971	-0.00366027
0.00238713	-0.000211164	0.00763163	0.00288541	0.000141806	-0.000563986	0.00133589	-0.00576055	-0.0025131	-0.00434656	-0.00139717	-0.00164966	0.00735714	0.0111323	0.0185617	0.0281801	0.0404996	0.0400224	0.0197008	-0.00205972	-0.00406616	-0.00726218	-0.00704249	-0.00401306	-0.00357974	-0.00633121	-0.00156223	-0.00342795	-0.00519979	-0.00520218	0.00662321	-0.00868064	-0.00712514	-0.00416252
0.00211607	-0.00203519	-0.00667885	-0.000508086	0.0110264	0.00684113	0.00632484	0.00424532	0.00807632	0.0113137	0.00891049	0.00741011	0.00938714	0.0105219	0.0175837	0.0131785	0.020796	0.0197008	0.143528	0.00190976	0.00323988	0.0075799	0.00158284	0.0136989	0.0166147	0.00309553	0.0119485	0.0195988	-0.00103218	-0.00080809	0.00907207	0.00448854	0.0124007	0.00598975
0.000209328	0.00445869	-0.00486617	0.00357124	0.000904908	0.0109116	0.0105436	0.013756	0.00936423	0.00755073	0.000546632	0.000840205	0.000661001	0.00170128	0.00488252	-0.000146259	-0.00270865	-0.00205972	0.00190976	0.0846988	0.0161021	0.0174499	0.0173044	0.00582841	0.0158676	0.0168136	0.0105337	0.0163391	0.0346606	0.0376444	0.00945914	0.0273066	0.0237224	0.0276234
0.00142292	0.000205261	0.00325095	0.0257835	0.0184403	0.0230517	0.0109495	0.0110298	0.0116452	0.00820541	0.00608435	0.0101838	0.00564451	0.0106284	0.0134355	0.00269529	-0.00187257	-0.00406616	0.00323988	0.0161021	0.111986	0.0549317	0.0397234	0.00386791	0.0144099	0.0278864	0.0417002	0.0474206	0.0293317	0.0325688	0.0116294	0.0112674	0.0171892	0.0165029
-0.0037396	-0.00928108	0.00497779	0.0175635	0.0067778	0.0256265	0.00805894	0.0146615	0.0133265	0.0126108	0.0175094	0.016814	0.0111401	0.0114507	0.00982283	-0.00456106	-0.00544759	-0.00726218	0.0075799	0.0174499	0.0549317	0.119107	0.0328735	0.0220228	0.0324446	0.022447	0.0251963	0.0323106	0.0350045	0.0412323	0.00931598	0.0244982	0.0259575	0.0252187
-0.00174473	-0.0030638	0.00793638	0.00738235	0.00616354	0.0150553	0.00432694	0.0110882	0.00260246	0.00744892	-0.00297187	-0.000248289	-0.0011535	-0.00159031	-0.00402305	-0.00920334	-0.00874189	-0.00704249	0.00158284	0.0173044	0.0397234	0.0328735	0.082386	-0.000760226	0.02126	0.0300456	0.0418425	0.0390585	0.0467691	0.0411545	0.000116406	0.025049	0.0270159	0.0256565
-0.00522471	-0.00183676	-0.00932645	-0.00505028	-0.0103643	0.000688742	-0.00769438	0.0085089	0.0149922	0.0217319	0.0320184	0.0400283	0.0380251	0.0298675	0.0185243	0.00902795	0.001763	-0.00401306	0.0136989	0.00582841	0.00386791	0.0220228	-0.000760226	0.124874	0.0240023	0.0037245	0.00155142	0.00697241	0.00230165	0.000834056	0.0546828	0.043381	0.034018	0.0268249
-0.00646166	-0.0046978	-0.00269148	0.00237744	-0.00557137	0.00286164	0.00378807	0.00950028	0.00422207	0.0132418	0.0101454	0.0143739	0.00810454	0.00895823	0.00849682	0.000497578	-0.00220452	-0.00357974	0.0166147	0.0158676	0.0144099	0.0324446	0.02126	0.0240023	0.125519	0.00934838	0.0108443	0.0218049	0.0263402	0.0164206	0.0201474	0.0218272	0.0299981	0.0227019
-0.00549601	-0.00609084	-0.000123836	0.00708956	0.0159152	0.0219789	0.0183308	0.0325988	0.0264895	0.027982	0.0164712	0.00884569	0.00736943	0.0138658	0.00641116	-0.00724478	-0.00731925	-0.00633121	0.00309553	0.0168136	0.0278864	0.022447	0.0300456	0.0037245	0.00934838	0.0710876	0.0463355	0.0504325	0.0235992	0.0385905	0.00177611	0.027316	0.0240949	0.0251724
-0.00130432	0.00139182	0.00933613	0.0236361	0.0244439	0.0234606	0.0181549	0.0165443	0.00945828	0.0147987	0.0040018	0.00249453	0.000530868	0.00116881	0.00263384	-0.00468235	-0.00374572	-0.00156223	0.0119485	0.0105337	0.0417002	0.0251963	0.0418425	0.00155142	0.0108443	0.0463355	0.0746815	0.051364	0.0268255	0.0327348	0.00236465	0.0144704	0.0176416	0.0226193
-0.00163282	-0.00523126	-0.00491168	0.0044456	0.0184009	0.0414434	0.0325846	0.0338221	0.0363741	0.031206	0.018832	0.0128984	0.0136371	0.00741384	0.0112773	-0.00405816	-0.00624794	-0.00342795	0.0195988	0.0163391	0.0474206	0.0323106	0.0390585	0.00697241	0.0218049	0.0504325	0.051364	0.12502	0.0243119	0.0255861	0.00885615	0.0161781	0.0170239	0.0176598
-0.0026027	0.000351658	0.00341649	0.00709368	0.00199942	0.0125345	0.00875326	0.0145085	0.00690768	0.0121469	0.00782924	-0.00134867	-0.00306733	-0.000340371	-0.00517358	-0.00729955	-0.0034568	-0.00519979	-0.00103218	0.0346606	0.0293317	0.0350045	0.0467691	0.00230165	0.0263402	0.0235992	0.0268255	0.0243119	0.0702319	0.0511518	0.00629934	0.0302131	0.0311058	0.0331668
-0.0016927	-0.00463204	0.00702601	0.0125549	0.0109547	0.0201687	0.0159643	0.0159246	0.0106495	0.0145544	0.00753928	0.00583314	-0.000131629	0.00183074	-0.000451013	-0.00495607	-0.00790538	-0.00520218	-0.00080809	0.0376444	0.0325688	0.0412323	0.0411545	0.000834056	0.0164206	0.0385905	0.0327348	0.0255861	0.0511518	0.0743059	0.00556562	0.0224277	0.0286039	0.0296602
-0.00654958	-0.00305835	-0.00709177	-0.00747102	-0.00918372	0.00367015	0.00228401	0.0142442	0.0162397	0.0283042	0.0418472	0.0513445	0.0404526	0.0453429	0.0308359	0.0186363	0.0113832	0.00662321	0.00907207	0.00945914	0.0116294	0.00931598	0.000116406	0.0546828	0.0201474	0.00177611	0.00236465	0.00885615	0.00629934	0.00556562	0.0995752	0.0218893	0.0232881	0.0138876
-0.00657593	-0.0046537	-0.00414158	-0.00388467	-0.00264068	0.00215153	0.00279282	0.0155176	0.0123027	0.0214662	0.0232908	0.0168723	0.00443555	0.00798261	0.00172425	-0.00251602	-0.00234897	-0.00868064	0.00448854	0.0273066	0.0112674	0.0244982	0.025049	0.043381	0.0218272	0.027316	0.0144704	0.0161781	0.0302131	0.0224277	0.0218893	0.0837436	0.0817277	0.0735821
-0.00725963	-0.00762012	-0.00748287	-0.00481679	-0.000651888	0.00955523	0.00340871	0.0138912	0.0125054	0.0174853	0.0219838	0.0189586	0.00647082	0.00839509	0.00599493	-0.000451493	-0.000252971	-0.00712514	0.0124007	0.0237224	0.0171892	0.0259575	0.0270159	0.034018	0.0299981	0.0240949	0.0176416	0.0170239	0.0311058	0.0286039	0.0232881	0.0817277	0.0843105	0.0682626
-0.00512056	-0.00552094	-0.00714829	0.000720691	-0.000674565	0.00412081	0.00578416	0.0109484	0.00673664	0.0196293	0.0112465	0.00995843	0.00567285	0.00612641	0.0018129	-0.00240061	-0.00366027	-0.00416252	0.00598975	0.0276234	0.0165029	0.0252187	0.0256565	0.0268249	0.0227019	0.0251724	0.0226193	0.0176598	0.0331668	0.0296602	0.0138876	0.0735821	0.0682626	0.076595
day5
Puretone2.0kHz_70dB'	Puretone2.4kHz_70dB'	'Puretone2.8kHz_70dB'	'Puretone3.4kHz_70dB'	'Puretone4.0kHz_70dB'	'Puretone4.7kHz_70dB'	'Puretone5.6kHz_70dB'	'Puretone6.7kHz_70dB'	'Puretone8.0kHz_70dB'	'Puretone9.5kHz_70dB'	'Puretone11.3kHz_70dB'	'Puretone13.4kHz_70dB'	'Puretone15.9kHz_70dB'	'Puretone18.9kHz_70dB'	'Puretone22.5kHz_70dB'	'Puretone26.8kHz_70dB'	'Puretone31.8kHz_70dB'	'Puretone37.9kHz_70dB'	'Puretone45.0kHz_70dB'	3-1-70ms_70dB'	'47bird1_70ms_70dB'	'47bird2_70ms_70dB'	'beet-70ms_70dB'	'Call1_70ms_70dB'	'gallop-70ms_70dB'	'indri1-70ms_70dB'	'indri2-70ms_70dB'	'indri3-70ms_70dB'	'keep1-70ms_70dB'	'keep2-70ms_70dB'	'Upsweep0_70dB'	'whale1-70ms_70dB'	'whale2-70ms_70dB'	'WN-70ms_70dB'
0.0511657	0.0437131	0.0311153	0.0269873	0.0118798	0.00139651	0.00107715	-0.00290213	-0.00593014	-0.0113569	-0.010344	-0.00674435	-0.00852699	-0.00486166	-0.00556419	-0.00252879	6.62587e-05	0.0011076	0.00502	-0.00264514	0.000918534	-0.000559008	-0.00556986	-0.0107481	-0.00549349	-0.00549926	0.00698162	-0.00511714	-0.0039177	-0.00561005	-0.00785447	-0.00508357	-0.00545855	-0.006902
0.0437131	0.0596935	0.0344024	0.0336266	0.0128025	0.00821764	0.00487563	-0.000627744	-0.00048425	-0.00540913	-0.00469131	-0.00721185	-0.00255376	-0.00276416	-0.00609749	-0.00517552	-0.00200038	0.00102387	0.00275431	0.000763616	0.00940964	0.00585689	0.00570296	-0.00159915	0.00109204	0.00220634	0.0129227	-0.0010888	0.00164339	0.00407801	-0.00238815	-0.00373575	-0.00326502	-0.00213784
0.0311153	0.0344024	0.0441011	0.0314477	0.0138273	0.0100433	0.00105981	-0.00759866	-0.00460204	-0.00879917	-0.00579628	-0.0100605	-0.00768892	-0.00923841	-0.00723454	-0.00483719	-0.00033611	0.00148932	-0.00321524	-0.00679183	0.00982529	0.00851348	0.00312044	-0.00970445	-0.0027352	-0.000963959	0.0132649	0.00101692	0.000612801	0.00635739	-0.0066956	-0.00798761	-0.00844785	-0.00625619
0.0269873	0.0336266	0.0314477	0.0477899	0.0314516	0.0148712	0.00881535	-0.00358784	-0.000637061	-0.00700722	0.00136443	-0.00834991	-0.00279558	0.000963489	-0.0029044	-0.00478529	0.00232183	-0.00129099	0.00855089	-0.00171088	0.0130474	0.00698963	0.00436111	-0.00791444	-0.00108745	0.00999671	0.0225832	0.00574055	0.00563176	0.00817995	-0.00277938	-0.000676464	-0.00164968	-0.00138883
0.0118798	0.0128025	0.0138273	0.0314516	0.0476467	0.0323529	0.0257263	0.010056	0.00728909	-0.000355331	0.000349174	-0.00375741	-0.00123393	-0.000744717	-0.004786	-0.000545189	0.0028801	0.00262155	0.00949309	-0.000107685	0.0144139	0.00711708	0.0055288	-0.00229625	-0.0035985	0.0126302	0.0215509	0.0107578	0.00487164	0.00740963	-0.00158288	-0.00275563	-0.00341177	-0.000841084
0.00139651	0.00821764	0.0100433	0.0148712	0.0323529	0.064847	0.0450702	0.0376274	0.024685	0.0121005	0.00957186	0.00556617	-0.00105734	0.0049728	0.00140905	0.00306537	-0.00383325	-0.00650907	0.00770688	0.0183983	0.0191574	0.0228743	0.0140814	-0.00082712	0.00785841	0.0212443	0.0232876	0.0402705	0.0114222	0.0186976	0.00586909	0.00801368	0.00484127	0.0157742
0.00107715	0.00487563	0.00105981	0.00881535	0.0257263	0.0450702	0.0528402	0.0401961	0.0312104	0.018089	0.0083536	0.00859052	0.00579109	0.00631052	0.000778844	0.00285488	-0.000938208	-0.00016232	0.00743722	0.00783797	0.0109293	0.016916	0.0107061	-0.000757557	0.00475204	0.0205663	0.0197731	0.0352859	0.00844664	0.012348	0.00219555	0.00199545	0.0019802	0.00452356
-0.00290213	-0.000627744	-0.00759866	-0.00358784	0.010056	0.0376274	0.0401961	0.0719263	0.0597987	0.0447993	0.0292162	0.0210165	0.015815	0.00688074	0.00497821	0.00192447	-0.00585835	-0.00428148	0.0107727	0.0217636	0.0100093	0.0171805	0.00792977	0.013216	0.00810828	0.0330991	0.0207309	0.036667	0.00981873	0.0168583	0.0119675	0.0158369	0.0107941	0.0182569
-0.00593014	-0.00048425	-0.00460204	-0.000637061	0.00728909	0.024685	0.0312104	0.0597987	0.069162	0.0627983	0.0460374	0.0277604	0.0189135	0.0111249	0.0076024	0.0010509	-0.00420587	-0.00325942	0.0134833	0.0128056	0.00797817	0.0167227	0.0148104	0.0148582	0.0114637	0.0261724	0.0149486	0.0353055	0.0104546	0.0160346	0.0134131	0.0203421	0.0166951	0.0152096
-0.0113569	-0.00540913	-0.00879917	-0.00700722	-0.000355331	0.0121005	0.018089	0.0447993	0.0627983	0.088435	0.060301	0.0542932	0.0340377	0.0200162	0.00986001	0.00107498	0.00230369	-0.00196554	0.00928113	0.0086171	0.00340313	0.0127654	0.00751934	0.0215364	0.00986002	0.0246248	0.00930503	0.0280759	0.00567998	0.00757034	0.0257384	0.0235862	0.0201484	0.0147384
-0.010344	-0.00469131	-0.00579628	0.00136443	0.000349174	0.00957186	0.0083536	0.0292162	0.0460374	0.060301	0.0782446	0.0633437	0.0472575	0.0354899	0.0171984	0.00840777	0.00206619	-0.00216752	0.0106051	0.00867964	0.00615933	0.00849186	0.00351404	0.0258809	0.0145382	0.0188201	0.00412711	0.0210266	0.00443808	0.00877683	0.0359082	0.0234205	0.0212595	0.0113638
-0.00674435	-0.00721185	-0.0100605	-0.00834991	-0.00375741	0.00556617	0.00859052	0.0210165	0.0277604	0.0542932	0.0633437	0.0768146	0.0604598	0.0459309	0.0321883	0.0178313	0.00562443	-0.00537552	0.0122855	0.00541862	0.00501373	0.0131448	0.00261828	0.0325782	0.0142837	0.0119406	0.00211608	0.0212913	-0.000117085	0.00311471	0.0413578	0.0200371	0.0159235	0.00520922
-0.00852699	-0.00255376	-0.00768892	-0.00279558	-0.00123393	-0.00105734	0.00579109	0.015815	0.0189135	0.0340377	0.0472575	0.0604598	0.0746801	0.0678595	0.0480474	0.0246133	0.0113838	0.00139136	0.0126447	0.0015813	-0.000933689	0.00617692	-0.00174135	0.0328931	0.0109169	0.00644861	0.000551794	0.00739462	0.00251446	-0.00256705	0.0360892	0.0111991	0.0131206	0.0041678
-0.00486166	-0.00276416	-0.00923841	0.000963489	-0.000744717	0.0049728	0.00631052	0.00688074	0.0111249	0.0200162	0.0354899	0.0459309	0.0678595	0.0980797	0.0764783	0.0450619	0.0246569	0.0108774	0.0121383	0.00258949	0.00215432	0.00321008	-0.00315594	0.0227891	0.00851994	0.0063157	-0.00194051	0.00637414	0.00242374	-0.00254217	0.0332596	0.00455627	0.00356354	0.00168316
-0.00556419	-0.00609749	-0.00723454	-0.0029044	-0.004786	0.00140905	0.000778844	0.00497821	0.0076024	0.00986001	0.0171984	0.0321883	0.0480474	0.0764783	0.0983666	0.0669637	0.037558	0.0216425	0.0127368	0.00366921	0.00500903	0.00466113	-0.00396485	0.0204356	0.0118331	0.00118616	-0.00164716	0.00243783	-0.00220162	-0.00523785	0.0247645	0.000103664	0.00144381	0.00122007
-0.00252879	-0.00517552	-0.00483719	-0.00478529	-0.000545189	0.00306537	0.00285488	0.00192447	0.0010509	0.00107498	0.00840777	0.0178313	0.0246133	0.0450619	0.0669637	0.0717733	0.0493739	0.0299333	0.0176656	-0.00087228	-0.00107976	-0.000344804	-0.00557668	0.00886818	0.000685033	-0.00337606	-0.00222476	-0.000474978	-0.000754123	-0.00489093	0.0189565	-0.00131542	-0.00347511	-0.00626036
6.62587e-05	-0.00200038	-0.00033611	0.00232183	0.0028801	-0.00383325	-0.000938208	-0.00585835	-0.00420587	0.00230369	0.00206619	0.00562443	0.0113838	0.0246569	0.037558	0.0493739	0.0514208	0.0394239	0.0154729	-0.00887974	-0.00666498	-0.00699348	-0.00707077	-0.000854095	-0.00431206	-0.00511698	-0.00840476	-0.00659525	-0.00598727	-0.00980395	0.00648288	-0.00649968	-0.00652272	-0.0057668
0.0011076	0.00102387	0.00148932	-0.00129099	0.00262155	-0.00650907	-0.00016232	-0.00428148	-0.00325942	-0.00196554	-0.00216752	-0.00537552	0.00139136	0.0108774	0.0216425	0.0299333	0.0394239	0.0411167	0.0112318	-0.00958902	-0.00663253	-0.0108131	-0.0061374	-0.00732331	-0.00768792	-0.00862845	-0.00667498	-0.00816804	-0.00577626	-0.00686502	-0.00379267	-0.0100146	-0.0101064	-0.00797224
0.00502	0.00275431	-0.00321524	0.00855089	0.00949309	0.00770688	0.00743722	0.0107727	0.0134833	0.00928113	0.0106051	0.0122855	0.0126447	0.0121383	0.0127368	0.0176656	0.0154729	0.0112318	0.134056	0.00709599	0.00803916	0.00588684	0.00180328	0.00679072	0.0120078	0.00591135	0.0113664	0.0166654	0.00274283	-0.0032449	0.00585166	0.00750032	0.00443803	0.00270784
-0.00264514	0.000763616	-0.00679183	-0.00171088	-0.000107685	0.0183983	0.00783797	0.0217636	0.0128056	0.0086171	0.00867964	0.00541862	0.0015813	0.00258949	0.00366921	-0.00087228	-0.00887974	-0.00958902	0.00709599	0.0889296	0.011109	0.0230187	0.0210837	0.0142321	0.0219078	0.0147773	0.0134471	0.0202745	0.0326702	0.0287754	0.0136178	0.0290482	0.0215716	0.0298306
0.000918534	0.00940964	0.00982529	0.0130474	0.0144139	0.0191574	0.0109293	0.0100093	0.00797817	0.00340313	0.00615933	0.00501373	-0.000933689	0.00215432	0.00500903	-0.00107976	-0.00666498	-0.00663253	0.00803916	0.011109	0.0945235	0.0500784	0.0375173	0.00339824	0.0122507	0.0289495	0.0553008	0.0472956	0.029932	0.0285903	0.00407405	0.0121409	0.0128363	0.0164237
-0.000559008	0.00585689	0.00851348	0.00698963	0.00711708	0.0228743	0.016916	0.0171805	0.0167227	0.0127654	0.00849186	0.0131448	0.00617692	0.00321008	0.00466113	-0.000344804	-0.00699348	-0.0108131	0.00588684	0.0230187	0.0500784	0.1134	0.0367706	0.0230547	0.0318873	0.0273157	0.0380499	0.0362932	0.0335523	0.0404056	0.00908132	0.0223579	0.0241967	0.0271555
-0.00556986	0.00570296	0.00312044	0.00436111	0.0055288	0.0140814	0.0107061	0.00792977	0.0148104	0.00751934	0.00351404	0.00261828	-0.00174135	-0.00315594	-0.00396485	-0.00557668	-0.00707077	-0.0061374	0.00180328	0.0210837	0.0375173	0.0367706	0.0934727	0.00134701	0.0235506	0.0293953	0.0472857	0.0339658	0.0480408	0.0507883	0.0027118	0.026728	0.0262139	0.033671
-0.0107481	-0.00159915	-0.00970445	-0.00791444	-0.00229625	-0.00082712	-0.000757557	0.013216	0.0148582	0.0215364	0.0258809	0.0325782	0.0328931	0.0227891	0.0204356	0.00886818	-0.000854095	-0.00732331	0.00679072	0.0142321	0.00339824	0.0230547	0.00134701	0.116919	0.0283774	0.00717386	0.00103707	0.00781465	0.0043567	0.00587149	0.0508647	0.0425057	0.0404388	0.0261027
-0.00549349	0.00109204	-0.0027352	-0.00108745	-0.0035985	0.00785841	0.00475204	0.00810828	0.0114637	0.00986002	0.0145382	0.0142837	0.0109169	0.00851994	0.0118331	0.000685033	-0.00431206	-0.00768792	0.0120078	0.0219078	0.0122507	0.0318873	0.0235506	0.0283774	0.112867	0.00994507	0.00966391	0.0249584	0.0224339	0.0152069	0.0204861	0.0287202	0.0367505	0.0239646
-0.00549926	0.00220634	-0.000963959	0.00999671	0.0126302	0.0212443	0.0205663	0.0330991	0.0261724	0.0246248	0.0188201	0.0119406	0.00644861	0.0063157	0.00118616	-0.00337606	-0.00511698	-0.00862845	0.00591135	0.0147773	0.0289495	0.0273157	0.0293953	0.00717386	0.00994507	0.0500651	0.0454327	0.0441292	0.0238266	0.0312422	0.00631035	0.0239784	0.0170107	0.0232464
0.00698162	0.0129227	0.0132649	0.0225832	0.0215509	0.0232876	0.0197731	0.0207309	0.0149486	0.00930503	0.00412711	0.00211608	0.000551794	-0.00194051	-0.00164716	-0.00222476	-0.00840476	-0.00667498	0.0113664	0.0134471	0.0553008	0.0380499	0.0472857	0.00103707	0.00966391	0.0454327	0.0793065	0.0504659	0.0345778	0.0403993	-0.000831633	0.0158425	0.013302	0.0180469
-0.00511714	-0.0010888	0.00101692	0.00574055	0.0107578	0.0402705	0.0352859	0.036667	0.0353055	0.0280759	0.0210266	0.0212913	0.00739462	0.00637414	0.00243783	-0.000474978	-0.00659525	-0.00816804	0.0166654	0.0202745	0.0472956	0.0362932	0.0339658	0.00781465	0.0249584	0.0441292	0.0504659	0.116424	0.0232019	0.0307558	0.00578341	0.0129765	0.0118168	0.0222769
-0.0039177	0.00164339	0.000612801	0.00563176	0.00487164	0.0114222	0.00844664	0.00981873	0.0104546	0.00567998	0.00443808	-0.000117085	0.00251446	0.00242374	-0.00220162	-0.000754123	-0.00598727	-0.00577626	0.00274283	0.0326702	0.029932	0.0335523	0.0480408	0.0043567	0.0224339	0.0238266	0.0345778	0.0232019	0.0624138	0.048358	0.00203024	0.0256907	0.0245624	0.030348
-0.00561005	0.00407801	0.00635739	0.00817995	0.00740963	0.0186976	0.012348	0.0168583	0.0160346	0.00757034	0.00877683	0.00311471	-0.00256705	-0.00254217	-0.00523785	-0.00489093	-0.00980395	-0.00686502	-0.0032449	0.0287754	0.0285903	0.0404056	0.0507883	0.00587149	0.0152069	0.0312422	0.0403993	0.0307558	0.048358	0.0574546	0.0058226	0.0228163	0.0191808	0.0256614
-0.00785447	-0.00238815	-0.0066956	-0.00277938	-0.00158288	0.00586909	0.00219555	0.0119675	0.0134131	0.0257384	0.0359082	0.0413578	0.0360892	0.0332596	0.0247645	0.0189565	0.00648288	-0.00379267	0.00585166	0.0136178	0.00407405	0.00908132	0.0027118	0.0508647	0.0204861	0.00631035	-0.000831633	0.00578341	0.00203024	0.0058226	0.0846823	0.0260034	0.0241843	0.0116648
-0.00508357	-0.00373575	-0.00798761	-0.000676464	-0.00275563	0.00801368	0.00199545	0.0158369	0.0203421	0.0235862	0.0234205	0.0200371	0.0111991	0.00455627	0.000103664	-0.00131542	-0.00649968	-0.0100146	0.00750032	0.0290482	0.0121409	0.0223579	0.026728	0.0425057	0.0287202	0.0239784	0.0158425	0.0129765	0.0256907	0.0228163	0.0260034	0.0888812	0.0795027	0.0672155
-0.00545855	-0.00326502	-0.00844785	-0.00164968	-0.00341177	0.00484127	0.0019802	0.0107941	0.0166951	0.0201484	0.0212595	0.0159235	0.0131206	0.00356354	0.00144381	-0.00347511	-0.00652272	-0.0101064	0.00443803	0.0215716	0.0128363	0.0241967	0.0262139	0.0404388	0.0367505	0.0170107	0.013302	0.0118168	0.0245624	0.0191808	0.0241843	0.0795027	0.0880045	0.0634951
-0.006902	-0.00213784	-0.00625619	-0.00138883	-0.000841084	0.0157742	0.00452356	0.0182569	0.0152096	0.0147384	0.0113638	0.00520922	0.0041678	0.00168316	0.00122007	-0.00626036	-0.0057668	-0.00797224	0.00270784	0.0298306	0.0164237	0.0271555	0.033671	0.0261027	0.0239646	0.0232464	0.0180469	0.0222769	0.030348	0.0256614	0.0116648	0.0672155	0.0634951	0.0650095
day7
Puretone2.0kHz_70dB'	Puretone2.4kHz_70dB'	'Puretone2.8kHz_70dB'	'Puretone3.4kHz_70dB'	'Puretone4.0kHz_70dB'	'Puretone4.7kHz_70dB'	'Puretone5.6kHz_70dB'	'Puretone6.7kHz_70dB'	'Puretone8.0kHz_70dB'	'Puretone9.5kHz_70dB'	'Puretone11.3kHz_70dB'	'Puretone13.4kHz_70dB'	'Puretone15.9kHz_70dB'	'Puretone18.9kHz_70dB'	'Puretone22.5kHz_70dB'	'Puretone26.8kHz_70dB'	'Puretone31.8kHz_70dB'	'Puretone37.9kHz_70dB'	'Puretone45.0kHz_70dB'	3-1-70ms_70dB'	'47bird1_70ms_70dB'	'47bird2_70ms_70dB'	'beet-70ms_70dB'	'Call1_70ms_70dB'	'gallop-70ms_70dB'	'indri1-70ms_70dB'	'indri2-70ms_70dB'	'indri3-70ms_70dB'	'keep1-70ms_70dB'	'keep2-70ms_70dB'	'Upsweep0_70dB'	'whale1-70ms_70dB'	'whale2-70ms_70dB'	'WN-70ms_70dB'
0.0454481	0.0292503	0.0252105	0.0162188	0.00564806	-0.00534946	-0.00377695	-0.0033588	-0.00532816	-0.00667357	-0.00761418	-0.0046571	-5.4128e-07	-0.00252485	-0.000369674	-0.00287291	0.000471361	0.00106194	-0.00580543	-0.00145296	-0.00118022	-0.00278883	-0.0031661	-0.00660452	-0.00531961	-0.00487755	-0.00323974	-0.00426028	-0.00631246	-0.00267009	-0.00601265	-0.00681493	-0.00711358	-0.00771227
0.0292503	0.046938	0.0270162	0.0272279	0.0150812	0.00448306	0.00587056	-0.00317705	0.00315776	-0.00532587	-0.000925453	-0.00266023	-0.0022317	-0.00373675	-0.00190894	-0.00642885	0.000125305	-0.000604681	7.04706e-05	0.00294776	0.00178568	-0.00599172	-0.00663948	-0.00659763	-0.00562137	-0.000426777	0.0024643	-0.00342954	-0.00329442	0.000328096	-0.00676993	-0.00222441	-0.00395993	-0.00626723
0.0252105	0.0270162	0.0468548	0.0273327	0.010318	0.000399063	0.0037093	-0.00644668	-0.00726169	-0.00850426	-0.00858298	-0.00423217	-0.00469437	-0.00408245	-0.00324952	-0.0044392	0.00462725	-6.44386e-05	-0.00492369	-0.000890724	0.00203851	-0.00159456	-0.00381392	-0.00771711	-0.00167489	-0.00721332	0.00734431	0.00127773	-0.00166447	0.00298407	-0.00881699	-0.0130724	-0.00950579	-0.00524812
0.0162188	0.0272279	0.0273327	0.0420102	0.0330122	0.0130148	0.0138392	0.000341332	-0.0029079	-0.00383211	-0.00431931	0.000645303	0.00108364	-0.00539255	-0.00345159	-0.00188689	-0.00338801	-0.00232024	-0.00549529	-0.00210733	0.00821531	0.00975337	0.00203619	-0.00439936	-0.00345081	0.00498458	0.0215504	0.00419819	0.00264303	0.00728624	-0.00896275	-0.0038125	-0.00556743	-0.00179529
0.00564806	0.0150812	0.010318	0.0330122	0.0378398	0.0289389	0.0180742	0.00789022	0.00347012	-0.00266552	-0.00216026	0.00202802	-0.000797459	-0.00452506	-0.00320252	-0.00345051	-0.0010116	0.00089655	0.000413176	0.00119488	0.0113169	0.00457794	-0.0030575	-0.00145629	-0.00167018	0.00486828	0.0140742	0.007637	-0.00279052	0.00579072	-0.00271881	-0.000381353	-0.00431901	-0.00139714
-0.00534946	0.00448306	0.000399063	0.0130148	0.0289389	0.0574119	0.0314375	0.0218444	0.0138031	0.0116648	0.00446633	-0.000216348	0.00108861	0.0002632	0.00508876	0.0013681	0.000451165	-0.00176845	0.00475052	0.00710867	0.0083008	0.011199	0.00272747	-0.00149659	0.000599835	0.0122724	0.00896628	0.0208076	-0.000160917	0.00251602	0.0036976	-0.000819898	-0.00307527	-0.00266355
-0.00377695	0.00587056	0.0037093	0.0138392	0.0180742	0.0314375	0.0404178	0.0219392	0.0143673	0.0135837	0.00394854	0.000800949	0.00117195	-0.00348181	-0.00294598	-0.00191659	-0.000892588	-0.0039396	0.00234826	0.00683544	0.00522564	0.00260166	-0.000156958	-0.00573007	-0.00453328	0.0112379	0.0129472	0.018283	0.000961115	0.00467963	0.00131622	0.00153402	-0.0025689	-0.00200826
-0.0033588	-0.00317705	-0.00644668	0.000341332	0.00789022	0.0218444	0.0219392	0.0443326	0.0368355	0.0325543	0.0197948	0.0157516	0.00425383	0.00370597	-0.00155313	-0.000161353	-0.00330533	-0.00406149	0.00651821	0.0102811	0.00605479	0.0106512	0.00898205	0.0051646	0.00212793	0.0196383	0.00891343	0.0258108	0.00520253	0.00760521	0.00177464	0.00957389	0.00431565	0.00570602
-0.00532816	0.00315776	-0.00726169	-0.0029079	0.00347012	0.0138031	0.0143673	0.0368355	0.0519075	0.0435915	0.0290664	0.0187885	0.00844684	0.00128652	-0.00146631	0.000107446	-0.00288909	-0.00233613	0.0100977	0.00614297	0.00624131	0.00333929	0.00921117	0.00545257	0.00670256	0.0202539	0.00367693	0.0242058	0.00667468	0.00389244	0.00657243	0.0151714	0.00792639	0.00722687
-0.00667357	-0.00532587	-0.00850426	-0.00383211	-0.00266552	0.0116648	0.0135837	0.0325543	0.0435915	0.0507445	0.0419961	0.0263427	0.0192437	0.0115012	0.00606896	0.0055629	0.00287574	-0.000159384	0.0103255	0.00907147	0.00409299	0.00104323	0.00522239	0.0101139	0.00398795	0.0157143	0.00405835	0.0205514	0.00869556	0.00507312	0.0103688	0.018468	0.0108592	0.00958001
-0.00761418	-0.000925453	-0.00858298	-0.00431931	-0.00216026	0.00446633	0.00394854	0.0197948	0.0290664	0.0419961	0.0555442	0.0474322	0.0304627	0.0237443	0.0120989	0.00507055	-0.00087489	-0.00274612	0.00892779	0.00560551	0.00911373	0.0017571	0.0022688	0.0163716	0.00614227	0.0133879	0.000358996	0.0185703	0.00129573	0.00203071	0.0229198	0.0220666	0.0222719	0.0126146
-0.0046571	-0.00266023	-0.00423217	0.000645303	0.00202802	-0.000216348	0.000800949	0.0157516	0.0187885	0.0263427	0.0474322	0.0550423	0.0398056	0.0291876	0.00926801	0.0037284	0.00270541	-0.000485264	0.00649387	0.00155034	0.0025814	0.000855531	-0.00323644	0.0220482	0.00569508	0.00717837	-0.000848447	0.00950748	-0.0014444	-0.00147752	0.030587	0.0111386	0.00953217	0.00916024
-5.4128e-07	-0.0022317	-0.00469437	0.00108364	-0.000797459	0.00108861	0.00117195	0.00425383	0.00844684	0.0192437	0.0304627	0.0398056	0.0565416	0.0413477	0.0242056	0.0151252	0.010232	0.00674158	0.00907564	-0.000103501	-0.00188835	0.00345283	-0.00335516	0.019165	0.00521384	0.00578666	-0.00128839	0.00465183	-0.000845385	0.00125044	0.0222365	0.0102564	0.00109142	0.00214818
-0.00252485	-0.00373675	-0.00408245	-0.00539255	-0.00452506	0.0002632	-0.00348181	0.00370597	0.00128652	0.0115012	0.0237443	0.0291876	0.0413477	0.0738548	0.0497602	0.0307468	0.0192236	0.0158363	0.0116187	0.00156428	-0.00180051	0.00225378	0.000116785	0.0134037	0.00366001	0.0025498	-0.00158653	0.00392115	-0.00140822	-0.00306264	0.0214344	0.00504294	0.00882099	0.00967092
-0.000369674	-0.00190894	-0.00324952	-0.00345159	-0.00320252	0.00508876	-0.00294598	-0.00155313	-0.00146631	0.00606896	0.0120989	0.00926801	0.0242056	0.0497602	0.0758777	0.0558904	0.0462628	0.0292237	0.0178198	0.00363972	0.00273109	0.00176518	0.00312221	0.00956833	0.00553545	-0.00221809	-0.00434508	0.00508822	-0.00050717	-0.00329871	0.0148795	0.00115097	0.000770192	-0.00257824
-0.00287291	-0.00642885	-0.0044392	-0.00188689	-0.00345051	0.0013681	-0.00191659	-0.000161353	0.000107446	0.0055629	0.00507055	0.0037284	0.0151252	0.0307468	0.0558904	0.0599996	0.0589437	0.0434925	0.0200516	-0.00173673	-0.00413264	-0.00163497	-0.00156336	0.00453683	0.00207661	-0.0014256	-0.00445218	-0.00329995	-0.00325774	-0.00210751	0.00757321	-0.00261973	-0.000584603	-0.00387816
0.000471361	0.000125305	0.00462725	-0.00338801	-0.0010116	0.000451165	-0.000892588	-0.00330533	-0.00288909	0.00287574	-0.00087489	0.00270541	0.010232	0.0192236	0.0462628	0.0589437	0.0729444	0.0556028	0.0313027	-0.00543589	-0.0057541	-0.00633043	-0.00242952	-0.00364074	-0.00307479	-0.00567009	-0.00195878	-0.00342602	-0.000502424	0.000428814	0.000949122	-0.00753185	-0.00651485	-0.00257026
0.00106194	-0.000604681	-6.44386e-05	-0.00232024	0.00089655	-0.00176845	-0.0039396	-0.00406149	-0.00233613	-0.000159384	-0.00274612	-0.000485264	0.00674158	0.0158363	0.0292237	0.0434925	0.0556028	0.0584682	0.0398348	-0.00155356	-0.00758589	-0.00851683	-0.00615842	-0.00536788	-0.00297763	-0.00259491	-0.00450334	-0.0114466	-0.00353818	-0.00292351	-0.000349643	-0.00355792	-0.00533108	-0.0067834
-0.00580543	7.04706e-05	-0.00492369	-0.00549529	0.000413176	0.00475052	0.00234826	0.00651821	0.0100977	0.0103255	0.00892779	0.00649387	0.00907564	0.0116187	0.0178198	0.0200516	0.0313027	0.0398348	0.118412	0.00759555	0.00895311	-0.000217558	0.00632664	0.00682911	0.0173277	0.00680026	0.00926422	0.0107324	0.0026594	0.000843627	0.00592463	0.00554648	0.0106035	0.00292343
-0.00145296	0.00294776	-0.000890724	-0.00210733	0.00119488	0.00710867	0.00683544	0.0102811	0.00614297	0.00907147	0.00560551	0.00155034	-0.000103501	0.00156428	0.00363972	-0.00173673	-0.00543589	-0.00155356	0.00759555	0.0638633	0.00897162	0.0106388	0.0115964	0.00348877	0.0101985	0.0102372	0.009615	0.0110964	0.0225213	0.0159563	0.00804442	0.0205601	0.0214824	0.0135955
-0.00118022	0.00178568	0.00203851	0.00821531	0.0113169	0.0083008	0.00522564	0.00605479	0.00624131	0.00409299	0.00911373	0.0025814	-0.00188835	-0.00180051	0.00273109	-0.00413264	-0.0057541	-0.00758589	0.00895311	0.00897162	0.0821449	0.0276683	0.0362431	0.00572525	0.0112828	0.018241	0.0418286	0.0386913	0.0155197	0.011087	0.00675863	0.00823757	0.00643311	0.00487197
-0.00278883	-0.00599172	-0.00159456	0.00975337	0.00457794	0.011199	0.00260166	0.0106512	0.00333929	0.00104323	0.0017571	0.000855531	0.00345283	0.00225378	0.00176518	-0.00163497	-0.00633043	-0.00851683	-0.000217558	0.0106388	0.0276683	0.0981296	0.0252416	0.0159524	0.0292679	0.0138095	0.0219084	0.0175355	0.0150968	0.0196753	0.00808435	0.00935945	0.0173027	0.0162339
-0.0031661	-0.00663948	-0.00381392	0.00203619	-0.0030575	0.00272747	-0.000156958	0.00898205	0.00921117	0.00522239	0.0022688	-0.00323644	-0.00335516	0.000116785	0.00312221	-0.00156336	-0.00242952	-0.00615842	0.00632664	0.0115964	0.0362431	0.0252416	0.0829746	-0.000259491	0.017656	0.0198336	0.036102	0.0277281	0.0351159	0.0210624	0.00141282	0.0179128	0.015016	0.0174564
-0.00660452	-0.00659763	-0.00771711	-0.00439936	-0.00145629	-0.00149659	-0.00573007	0.0051646	0.00545257	0.0101139	0.0163716	0.0220482	0.019165	0.0134037	0.00956833	0.00453683	-0.00364074	-0.00536788	0.00682911	0.00348877	0.00572525	0.0159524	-0.000259491	0.0951308	0.0113077	0.00335601	-0.000925585	0.0116804	0.00498209	0.00385808	0.0365664	0.0291965	0.019745	0.0156079
-0.00531961	-0.00562137	-0.00167489	-0.00345081	-0.00167018	0.000599835	-0.00453328	0.00212793	0.00670256	0.00398795	0.00614227	0.00569508	0.00521384	0.00366001	0.00553545	0.00207661	-0.00307479	-0.00297763	0.0173277	0.0101985	0.0112828	0.0292679	0.017656	0.0113077	0.0913287	0.00754321	0.00634306	0.0113531	0.0136825	0.0142489	0.0134659	0.0194967	0.0209948	0.0113406
-0.00487755	-0.000426777	-0.00721332	0.00498458	0.00486828	0.0122724	0.0112379	0.0196383	0.0202539	0.0157143	0.0133879	0.00717837	0.00578666	0.0025498	-0.00221809	-0.0014256	-0.00567009	-0.00259491	0.00680026	0.0102372	0.018241	0.0138095	0.0198336	0.00335601	0.00754321	0.0423205	0.0339229	0.0409004	0.0120726	0.0204558	0.00351474	0.0163852	0.0123181	0.0126758
-0.00323974	0.0024643	0.00734431	0.0215504	0.0140742	0.00896628	0.0129472	0.00891343	0.00367693	0.00405835	0.000358996	-0.000848447	-0.00128839	-0.00158653	-0.00434508	-0.00445218	-0.00195878	-0.00450334	0.00926422	0.009615	0.0418286	0.0219084	0.036102	-0.000925585	0.00634306	0.0339229	0.0644335	0.0440514	0.0191405	0.0203708	-0.00346862	0.00917233	0.00347039	0.00848585
-0.00426028	-0.00342954	0.00127773	0.00419819	0.007637	0.0208076	0.018283	0.0258108	0.0242058	0.0205514	0.0185703	0.00950748	0.00465183	0.00392115	0.00508822	-0.00329995	-0.00342602	-0.0114466	0.0107324	0.0110964	0.0386913	0.0175355	0.0277281	0.0116804	0.0113531	0.0409004	0.0440514	0.103041	0.0126292	0.0127458	0.00235926	0.0129966	0.0139564	0.00712523
-0.00631246	-0.00329442	-0.00166447	0.00264303	-0.00279052	-0.000160917	0.000961115	0.00520253	0.00667468	0.00869556	0.00129573	-0.0014444	-0.000845385	-0.00140822	-0.00050717	-0.00325774	-0.000502424	-0.00353818	0.0026594	0.0225213	0.0155197	0.0150968	0.0351159	0.00498209	0.0136825	0.0120726	0.0191405	0.0126292	0.0387209	0.0245529	0.0028113	0.0210045	0.0185654	0.0161775
-0.00267009	0.000328096	0.00298407	0.00728624	0.00579072	0.00251602	0.00467963	0.00760521	0.00389244	0.00507312	0.00203071	-0.00147752	0.00125044	-0.00306264	-0.00329871	-0.00210751	0.000428814	-0.00292351	0.000843627	0.0159563	0.011087	0.0196753	0.0210624	0.00385808	0.0142489	0.0204558	0.0203708	0.0127458	0.0245529	0.036552	0.000793403	0.013055	0.011377	0.0106557
-0.00601265	-0.00676993	-0.00881699	-0.00896275	-0.00271881	0.0036976	0.00131622	0.00177464	0.00657243	0.0103688	0.0229198	0.030587	0.0222365	0.0214344	0.0148795	0.00757321	0.000949122	-0.000349643	0.00592463	0.00804442	0.00675863	0.00808435	0.00141282	0.0365664	0.0134659	0.00351474	-0.00346862	0.00235926	0.0028113	0.000793403	0.0730563	0.012187	0.0203381	0.012169
-0.00681493	-0.00222441	-0.0130724	-0.0038125	-0.000381353	-0.000819898	0.00153402	0.00957389	0.0151714	0.018468	0.0220666	0.0111386	0.0102564	0.00504294	0.00115097	-0.00261973	-0.00753185	-0.00355792	0.00554648	0.0205601	0.00823757	0.00935945	0.0179128	0.0291965	0.0194967	0.0163852	0.00917233	0.0129966	0.0210045	0.013055	0.012187	0.0567061	0.049868	0.0359878
-0.00711358	-0.00395993	-0.00950579	-0.00556743	-0.00431901	-0.00307527	-0.0025689	0.00431565	0.00792639	0.0108592	0.0222719	0.00953217	0.00109142	0.00882099	0.000770192	-0.000584603	-0.00651485	-0.00533108	0.0106035	0.0214824	0.00643311	0.0173027	0.015016	0.019745	0.0209948	0.0123181	0.00347039	0.0139564	0.0185654	0.011377	0.0203381	0.049868	0.0580914	0.040207
-0.00771227	-0.00626723	-0.00524812	-0.00179529	-0.00139714	-0.00266355	-0.00200826	0.00570602	0.00722687	0.00958001	0.0126146	0.00916024	0.00214818	0.00967092	-0.00257824	-0.00387816	-0.00257026	-0.0067834	0.00292343	0.0135955	0.00487197	0.0162339	0.0174564	0.0156079	0.0113406	0.0126758	0.00848585	0.00712523	0.0161775	0.0106557	0.012169	0.0359878	0.040207	0.0368548
day9
Puretone2.0kHz_70dB'	Puretone2.4kHz_70dB'	'Puretone2.8kHz_70dB'	'Puretone3.4kHz_70dB'	'Puretone4.0kHz_70dB'	'Puretone4.7kHz_70dB'	'Puretone5.6kHz_70dB'	'Puretone6.7kHz_70dB'	'Puretone8.0kHz_70dB'	'Puretone9.5kHz_70dB'	'Puretone11.3kHz_70dB'	'Puretone13.4kHz_70dB'	'Puretone15.9kHz_70dB'	'Puretone18.9kHz_70dB'	'Puretone22.5kHz_70dB'	'Puretone26.8kHz_70dB'	'Puretone31.8kHz_70dB'	'Puretone37.9kHz_70dB'	'Puretone45.0kHz_70dB'	3-1-70ms_70dB'	'47bird1_70ms_70dB'	'47bird2_70ms_70dB'	'beet-70ms_70dB'	'Call1_70ms_70dB'	'gallop-70ms_70dB'	'indri1-70ms_70dB'	'indri2-70ms_70dB'	'indri3-70ms_70dB'	'keep1-70ms_70dB'	'keep2-70ms_70dB'	'Upsweep0_70dB'	'whale1-70ms_70dB'	'whale2-70ms_70dB'	'WN-70ms_70dB'
0.0622053	0.0339368	0.0340165	0.0176768	0.00491706	0.00183034	0.00486124	-0.00586567	-0.00976434	-0.0117974	-0.00824643	-0.00789104	-0.00425576	-0.0027672	0.00117174	0.00208052	0.00369572	0.00748484	0.000463211	-0.00497906	-0.00487758	-0.00103592	-0.00751971	-0.0041466	-0.00691909	-0.00338794	0.00109307	-0.00616838	-0.00489873	-0.00209771	-0.00902994	-0.00718528	-0.00616541	-0.00843473
0.0339368	0.0645873	0.0324024	0.0266342	0.0268887	0.00825871	0.00714617	-0.0022678	-0.00701967	-0.00391982	-0.00902946	-0.00574792	-0.00224863	-0.00215663	-0.00540099	-0.00223991	0.000785943	-0.000721298	-0.00191415	-0.00279438	0.00224399	0.00463915	0.00245194	-0.00138455	-0.00776496	-0.00251372	0.0105783	-0.00104202	-0.0010874	0.00414083	-0.000480054	-0.00601524	-0.00503834	-0.00196808
0.0340165	0.0324024	0.0492218	0.0294893	0.00757118	0.00477876	0.00725099	-0.00457749	-0.00657026	-0.0105117	-0.00969307	-0.0114276	-0.00401723	-0.00532325	-0.00353413	0.00214211	-0.000369578	0.00468864	-0.00319973	-0.00460302	0.00487734	0.00339571	0.0017447	-0.00421097	0.000417945	0.00308666	0.0104561	-0.00909928	-0.000661599	0.00392476	-0.00594364	-0.00615548	-0.00576095	-0.00417317
0.0176768	0.0266342	0.0294893	0.0392787	0.0250785	0.0149514	0.0157478	-0.0017104	-0.00747539	-0.0121691	-0.00676327	-0.0103978	-0.00337813	-0.00885616	-0.00552841	-0.00312586	-0.00359343	0.00377846	-0.000739821	0.000923116	0.00643801	0.00578689	0.0064893	-0.00660197	-0.00430256	0.00265001	0.0172841	-0.00444621	0.00483114	0.00337045	-0.00808038	-0.00896834	-0.00926359	-0.00996246
0.00491706	0.0268887	0.00757118	0.0250785	0.0575522	0.039644	0.0244796	0.00934331	0.00220834	-0.00376129	-0.0040786	-0.00609563	-0.00322084	-0.00271232	-0.00254024	-0.00348292	-0.00455162	-0.000816382	0.000177498	0.00243755	0.0115056	0.00424293	0.00298113	-0.00338037	-0.00196203	0.00797675	0.0188961	0.0126435	0.000868371	0.00166293	-0.00574798	-0.00602584	-0.00405285	-0.00302037
0.00183034	0.00825871	0.00477876	0.0149514	0.039644	0.0582671	0.0341666	0.0229709	0.00906551	0.00410896	0.00177221	0.00321371	0.00130058	0.00271584	0.00196695	0.00208582	-0.00435983	-0.00285298	0.00571339	0.00896599	0.0134622	0.0125788	0.0114057	0.0056152	0.00419468	0.0146424	0.0227512	0.0212035	0.00407771	0.00651308	-5.24008e-05	0.00471401	-0.000302114	0.00146061
0.00486124	0.00714617	0.00725099	0.0157478	0.0244796	0.0341666	0.0443725	0.0267965	0.0100239	0.00291639	0.00113251	-0.00526938	-0.00501978	-0.00801963	-0.00312647	0.00032292	-0.0021016	-0.00450633	0.00467208	0.0057886	0.00621874	0.00397453	0.00738344	0.000900649	9.1936e-05	0.0121972	0.0190349	0.0207348	0.00585718	0.00426157	-0.00562604	-0.00235547	-0.00212579	-0.00227902
-0.00586567	-0.0022678	-0.00457749	-0.0017104	0.00934331	0.0229709	0.0267965	0.0515938	0.0492143	0.033174	0.0212687	0.0138288	0.00394127	-0.00171226	-0.0029839	-0.00186132	-0.00566548	-0.00703295	0.00217402	0.0111305	0.00544374	0.00962938	0.00932471	0.00634735	0.00390384	0.0251336	0.0139563	0.0218006	0.010664	0.011542	0.0092339	0.0108255	0.00427452	0.00539124
-0.00976434	-0.00701967	-0.00657026	-0.00747539	0.00220834	0.00906551	0.0100239	0.0492143	0.0581001	0.0485888	0.0318497	0.0256753	0.014109	0.00285315	0.00144093	0.000297005	-0.00387836	-0.000671462	0.00552357	0.0112069	0.00164963	0.00574549	0.00770595	0.00892048	0.00565395	0.0263053	0.0066843	0.0167617	0.00519733	0.0104387	0.00880358	0.0188553	0.00859272	0.0127433
-0.0117974	-0.00391982	-0.0105117	-0.0121691	-0.00376129	0.00410896	0.00291639	0.033174	0.0485888	0.0768326	0.0526551	0.0477766	0.0146674	0.0104092	0.004065	0.00535663	-0.000970666	-0.00695503	0.0105662	0.0103457	0.0128559	0.00981374	0.0085587	0.0251036	0.0127003	0.0244461	0.00880651	0.0221338	0.0100288	0.0114469	0.0258405	0.0311302	0.0286948	0.0288742
-0.00824643	-0.00902946	-0.00969307	-0.00676327	-0.0040786	0.00177221	0.00113251	0.0212687	0.0318497	0.0526551	0.0730826	0.0651856	0.0315252	0.0188955	0.00972138	0.00433692	-0.00251376	-0.00313266	0.0105045	0.00940379	0.0124638	0.0103562	0.00650811	0.0244859	0.0115534	0.0245794	0.00558896	0.0186043	0.00994485	0.00561958	0.0303625	0.0350005	0.0302669	0.0302529
-0.00789104	-0.00574792	-0.0114276	-0.0103978	-0.00609563	0.00321371	-0.00526938	0.0138288	0.0256753	0.0477766	0.0651856	0.0821573	0.0434471	0.0307422	0.0132073	0.00599951	-0.00363974	-0.00220548	0.00717665	0.0115379	0.0153132	0.0114201	0.0141592	0.0334803	0.0171349	0.0174365	0.00795522	0.0213844	0.00768717	0.0072895	0.0387588	0.037482	0.0331195	0.026746
-0.00425576	-0.00224863	-0.00401723	-0.00337813	-0.00322084	0.00130058	-0.00501978	0.00394127	0.014109	0.0146674	0.0315252	0.0434471	0.0566649	0.0430499	0.0327645	0.0211709	0.00919548	0.00186594	0.00821808	0.00322526	0.00657603	0.00711717	0.00385464	0.0250013	0.00302665	0.00436138	-0.00105557	0.00971712	0.00532116	-0.000938554	0.0284017	0.00757227	0.00761805	0.00887836
-0.0027672	-0.00215663	-0.00532325	-0.00885616	-0.00271232	0.00271584	-0.00801963	-0.00171226	0.00285315	0.0104092	0.0188955	0.0307422	0.0430499	0.0749391	0.0480418	0.0327766	0.0157275	0.0128482	0.0103454	0.00204263	-0.00143323	0.00237591	-0.000996099	0.0130191	0.000710015	0.000757646	-0.003386	0.00626651	0.00453252	-0.00197947	0.0260541	0.00493788	0.00684815	0.00783752
0.00117174	-0.00540099	-0.00353413	-0.00552841	-0.00254024	0.00196695	-0.00312647	-0.0029839	0.00144093	0.004065	0.00972138	0.0132073	0.0327645	0.0480418	0.0727956	0.05767	0.0359796	0.0205875	0.0133484	0.00271527	0.00203973	0.00144266	-0.00296292	0.0129961	0.00435504	0.00263455	-0.000893627	0.00791659	-0.00158228	0.00140244	0.0179624	-0.00210007	-0.0027227	-0.000224852
0.00208052	-0.00223991	0.00214211	-0.00312586	-0.00348292	0.00208582	0.00032292	-0.00186132	0.000297005	0.00535663	0.00433692	0.00599951	0.0211709	0.0327766	0.05767	0.0841566	0.0576684	0.0399994	0.0181198	-0.000892051	0.00323125	-0.00295873	-0.00160495	0.00873156	-0.000889575	-0.00414981	-0.00361803	-0.00056615	-0.00637172	-0.004055	0.0111584	2.05693e-05	-0.00375991	0.00205176
0.00369572	0.000785943	-0.000369578	-0.00359343	-0.00455162	-0.00435983	-0.0021016	-0.00566548	-0.00387836	-0.000970666	-0.00251376	-0.00363974	0.00919548	0.0157275	0.0359796	0.0576684	0.0575856	0.042688	0.0182504	-0.00403465	3.23048e-05	-0.00502185	-0.00741508	-0.00211219	-0.0037003	-0.00605005	-0.00259774	-0.00372399	-0.00721152	-0.00251405	-0.00171008	-0.00210631	-0.00565171	-0.00186859
0.00748484	-0.000721298	0.00468864	0.00377846	-0.000816382	-0.00285298	-0.00450633	-0.00703295	-0.000671462	-0.00695503	-0.00313266	-0.00220548	0.00186594	0.0128482	0.0205875	0.0399994	0.042688	0.0538679	0.021303	-0.00980908	-0.0056088	-0.0085464	-0.0065978	-0.00124381	-0.00287934	-0.00525026	-0.00705196	-0.00651387	-0.00918274	-0.00396136	-0.0025173	-0.00416488	-0.00496055	-0.00466104
0.000463211	-0.00191415	-0.00319973	-0.000739821	0.000177498	0.00571339	0.00467208	0.00217402	0.00552357	0.0105662	0.0105045	0.00717665	0.00821808	0.0103454	0.0133484	0.0181198	0.0182504	0.021303	0.104493	0.00272745	0.00695615	0.00355951	0.00097411	0.0176186	0.0145988	0.00283129	0.00789615	0.0129876	0.00390321	-0.00163594	0.0110994	0.00537265	0.00466226	0.000344337
-0.00497906	-0.00279438	-0.00460302	0.000923116	0.00243755	0.00896599	0.0057886	0.0111305	0.0112069	0.0103457	0.00940379	0.0115379	0.00322526	0.00204263	0.00271527	-0.000892051	-0.00403465	-0.00980908	0.00272745	0.0656831	0.0119784	0.0172667	0.0149849	0.0100769	0.0104593	0.01543	0.00982058	0.00948036	0.0219637	0.0233617	0.0147959	0.0237591	0.018818	0.0206277
-0.00487758	0.00224399	0.00487734	0.00643801	0.0115056	0.0134622	0.00621874	0.00544374	0.00164963	0.0128559	0.0124638	0.0153132	0.00657603	-0.00143323	0.00203973	0.00323125	3.23048e-05	-0.0056088	0.00695615	0.0119784	0.0902449	0.0324188	0.046108	0.014496	0.0172969	0.0253993	0.0523444	0.0482371	0.0270988	0.0190276	0.019028	0.0226376	0.0182993	0.0195607
-0.00103592	0.00463915	0.00339571	0.00578689	0.00424293	0.0125788	0.00397453	0.00962938	0.00574549	0.00981374	0.0103562	0.0114201	0.00711717	0.00237591	0.00144266	-0.00295873	-0.00502185	-0.0085464	0.00355951	0.0172667	0.0324188	0.106088	0.028985	0.0310579	0.027164	0.0255015	0.0279973	0.0178933	0.0320404	0.030631	0.020319	0.0210539	0.024939	0.0272352
-0.00751971	0.00245194	0.0017447	0.0064893	0.00298113	0.0114057	0.00738344	0.00932471	0.00770595	0.0085587	0.00650811	0.0141592	0.00385464	-0.000996099	-0.00296292	-0.00160495	-0.00741508	-0.0065978	0.00097411	0.0149849	0.046108	0.028985	0.0896658	0.0113971	0.0247089	0.0252894	0.0488181	0.0233218	0.0455265	0.0381083	0.0149409	0.0329077	0.0258204	0.0319266
-0.0041466	-0.00138455	-0.00421097	-0.00660197	-0.00338037	0.0056152	0.000900649	0.00634735	0.00892048	0.0251036	0.0244859	0.0334803	0.0250013	0.0130191	0.0129961	0.00873156	-0.00211219	-0.00124381	0.0176186	0.0100769	0.014496	0.0310579	0.0113971	0.100313	0.0180054	0.0115084	0.00790865	0.0203759	0.0087039	0.00910091	0.0446844	0.0332337	0.0291574	0.0286296
-0.00691909	-0.00776496	0.000417945	-0.00430256	-0.00196203	0.00419468	9.1936e-05	0.00390384	0.00565395	0.0127003	0.0115534	0.0171349	0.00302665	0.000710015	0.00435504	-0.000889575	-0.0037003	-0.00287934	0.0145988	0.0104593	0.0172969	0.027164	0.0247089	0.0180054	0.0857598	0.0102267	0.00764763	0.0178822	0.0193726	0.00950654	0.0193542	0.0290059	0.0270829	0.0242477
-0.00338794	-0.00251372	0.00308666	0.00265001	0.00797675	0.0146424	0.0121972	0.0251336	0.0263053	0.0244461	0.0245794	0.0174365	0.00436138	0.000757646	0.00263455	-0.00414981	-0.00605005	-0.00525026	0.00283129	0.01543	0.0253993	0.0255015	0.0252894	0.0115084	0.0102267	0.0479787	0.0431743	0.0380401	0.0285702	0.0293803	0.0106685	0.0256196	0.0219143	0.0286336
0.00109307	0.0105783	0.0104561	0.0172841	0.0188961	0.0227512	0.0190349	0.0139563	0.0066843	0.00880651	0.00558896	0.00795522	-0.00105557	-0.003386	-0.000893627	-0.00361803	-0.00259774	-0.00705196	0.00789615	0.00982058	0.0523444	0.0279973	0.0488181	0.00790865	0.00764763	0.0431743	0.0777287	0.0489951	0.0331704	0.0342349	0.00594382	0.01358	0.0139466	0.0171414
-0.00616838	-0.00104202	-0.00909928	-0.00444621	0.0126435	0.0212035	0.0207348	0.0218006	0.0167617	0.0221338	0.0186043	0.0213844	0.00971712	0.00626651	0.00791659	-0.00056615	-0.00372399	-0.00651387	0.0129876	0.00948036	0.0482371	0.0178933	0.0233218	0.0203759	0.0178822	0.0380401	0.0489951	0.118691	0.0146897	0.0136217	0.010276	0.0152924	0.0142898	0.0174156
-0.00489873	-0.0010874	-0.000661599	0.00483114	0.000868371	0.00407771	0.00585718	0.010664	0.00519733	0.0100288	0.00994485	0.00768717	0.00532116	0.00453252	-0.00158228	-0.00637172	-0.00721152	-0.00918274	0.00390321	0.0219637	0.0270988	0.0320404	0.0455265	0.0087039	0.0193726	0.0285702	0.0331704	0.0146897	0.055331	0.0355414	0.0113799	0.0219871	0.0273207	0.0247733
-0.00209771	0.00414083	0.00392476	0.00337045	0.00166293	0.00651308	0.00426157	0.011542	0.0104387	0.0114469	0.00561958	0.0072895	-0.000938554	-0.00197947	0.00140244	-0.004055	-0.00251405	-0.00396136	-0.00163594	0.0233617	0.0190276	0.030631	0.0381083	0.00910091	0.00950654	0.0293803	0.0342349	0.0136217	0.0355414	0.0479808	0.0107843	0.0154055	0.016866	0.0216434
-0.00902994	-0.000480054	-0.00594364	-0.00808038	-0.00574798	-5.24008e-05	-0.00562604	0.0092339	0.00880358	0.0258405	0.0303625	0.0387588	0.0284017	0.0260541	0.0179624	0.0111584	-0.00171008	-0.0025173	0.0110994	0.0147959	0.019028	0.020319	0.0149409	0.0446844	0.0193542	0.0106685	0.00594382	0.010276	0.0113799	0.0107843	0.0847215	0.0323647	0.0342194	0.0310014
-0.00718528	-0.00601524	-0.00615548	-0.00896834	-0.00602584	0.00471401	-0.00235547	0.0108255	0.0188553	0.0311302	0.0350005	0.037482	0.00757227	0.00493788	-0.00210007	2.05693e-05	-0.00210631	-0.00416488	0.00537265	0.0237591	0.0226376	0.0210539	0.0329077	0.0332337	0.0290059	0.0256196	0.01358	0.0152924	0.0219871	0.0154055	0.0323647	0.0865137	0.07669	0.0640332
-0.00616541	-0.00503834	-0.00576095	-0.00926359	-0.00405285	-0.000302114	-0.00212579	0.00427452	0.00859272	0.0286948	0.0302669	0.0331195	0.00761805	0.00684815	-0.0027227	-0.00375991	-0.00565171	-0.00496055	0.00466226	0.018818	0.0182993	0.024939	0.0258204	0.0291574	0.0270829	0.0219143	0.0139466	0.0142898	0.0273207	0.016866	0.0342194	0.07669	0.0851605	0.0617911
-0.00843473	-0.00196808	-0.00417317	-0.00996246	-0.00302037	0.00146061	-0.00227902	0.00539124	0.0127433	0.0288742	0.0302529	0.026746	0.00887836	0.00783752	-0.000224852	0.00205176	-0.00186859	-0.00466104	0.000344337	0.0206277	0.0195607	0.0272352	0.0319266	0.0286296	0.0242477	0.0286336	0.0171414	0.0174156	0.0247733	0.0216434	0.0310014	0.0640332	0.0617911	0.060202
day11
Puretone2.0kHz_70dB'	Puretone2.4kHz_70dB'	'Puretone2.8kHz_70dB'	'Puretone3.4kHz_70dB'	'Puretone4.0kHz_70dB'	'Puretone4.7kHz_70dB'	'Puretone5.6kHz_70dB'	'Puretone6.7kHz_70dB'	'Puretone8.0kHz_70dB'	'Puretone9.5kHz_70dB'	'Puretone11.3kHz_70dB'	'Puretone13.4kHz_70dB'	'Puretone15.9kHz_70dB'	'Puretone18.9kHz_70dB'	'Puretone22.5kHz_70dB'	'Puretone26.8kHz_70dB'	'Puretone31.8kHz_70dB'	'Puretone37.9kHz_70dB'	'Puretone45.0kHz_70dB'	3-1-70ms_70dB'	'47bird1_70ms_70dB'	'47bird2_70ms_70dB'	'beet-70ms_70dB'	'Call1_70ms_70dB'	'gallop-70ms_70dB'	'indri1-70ms_70dB'	'indri2-70ms_70dB'	'indri3-70ms_70dB'	'keep1-70ms_70dB'	'keep2-70ms_70dB'	'Upsweep0_70dB'	'whale1-70ms_70dB'	'whale2-70ms_70dB'	'WN-70ms_70dB'
0.0885746	0.0410823	0.03739	0.0179632	0.00359875	0.00230063	0.00344095	-0.0108685	-0.0115387	-0.0114061	-0.00769899	-0.0108059	-0.00510029	-0.00535154	0.00157371	0.000661039	0.0053091	0.00597816	0.00223667	-0.00997725	-0.00458558	-0.00330251	-0.00360538	-0.00763254	-0.000723488	-0.00778653	0.00314381	-0.00656922	-0.00510869	-0.00554781	-0.00775373	-0.0117456	-0.0133553	-0.00922781
0.0410823	0.0452564	0.0307412	0.032183	0.0135682	0.00486967	0.00378791	-0.00342397	-0.00496043	-0.00353285	-0.00417111	-0.000501527	-0.00414302	-0.00606617	-0.00210843	0.00127976	0.00467795	-0.0010912	-0.00208055	0.00153538	0.00540933	-0.00317111	-0.00314375	-0.00445862	-0.00331747	-0.00344132	0.00505667	-0.00188667	-0.00134211	0.00127344	-0.00730632	-0.00871397	-0.00976797	-0.00565819
0.03739	0.0307412	0.0458608	0.0309156	0.00796403	0.00555018	0.00334905	-0.00503123	-0.00731454	-0.00954676	-0.00906091	-0.0091505	-0.00486023	-0.00696467	-0.0026504	0.00373865	0.00375631	0.0021159	-0.00213662	-0.00336079	0.003541	-0.000410226	-0.00652864	-0.00554745	0.000508603	-0.00440074	0.00964947	-0.00328446	-0.00375448	-0.00145078	-0.00375215	-0.00593244	-0.00521414	-0.00556213
0.0179632	0.032183	0.0309156	0.0550358	0.0314159	0.0177328	0.0123163	0.00214182	-0.00199864	-0.00144316	-0.00216714	-0.00206847	-0.00549722	-0.00286705	-0.00285578	0.000742927	-0.000375595	0.0098213	-0.00122062	0.00332291	0.0134848	0.00586138	0.00378255	-0.00723654	0.000126311	0.00552386	0.0238407	-0.00535847	0.00298288	0.0113444	-0.0044614	-0.0046503	-0.0049088	-0.00423022
0.00359875	0.0135682	0.00796403	0.0314159	0.0376138	0.0280884	0.0266296	0.00627452	0.00815504	-0.00233401	-0.00159767	-0.00471382	-0.000928771	-0.00267765	-0.00219682	-0.00406563	0.000363711	0.0043233	0.00667714	0.00376224	0.0159296	0.00430059	0.00556671	-0.00328058	-0.00467644	0.00590602	0.015681	0.00494253	0.00510545	0.0111733	-0.00246901	-0.00221499	-0.00301156	-0.00282016
0.00230063	0.00486967	0.00555018	0.0177328	0.0280884	0.0676529	0.0413851	0.02629	0.0135268	0.00558904	0.00800629	0.00594717	0.00233939	-0.00106232	0.00297889	-0.000452182	-0.0024794	5.65545e-05	-0.00132782	0.0104594	0.00711139	0.00280756	0.00688933	-0.00167809	0.000499427	0.0115665	0.0131486	0.0178452	0.00379243	0.0146494	0.00153619	-0.00042244	0.00273921	0.0024156
0.00344095	0.00378791	0.00334905	0.0123163	0.0266296	0.0413851	0.0517159	0.029256	0.0150201	0.00875049	0.00126746	0.000394643	0.0046589	-0.00272563	0.000674636	-0.00120973	-0.00189229	-0.00241773	0.000444087	0.00548499	0.0097613	0.00192708	0.00580165	-0.00118424	-0.000129127	0.00695641	0.0157054	0.0257242	0.00180148	0.00898057	0.000476001	-0.00426561	-0.00188498	0.000100499
-0.0108685	-0.00342397	-0.00503123	0.00214182	0.00627452	0.02629	0.029256	0.073032	0.0618081	0.0436033	0.0299958	0.0181441	0.00872247	0.00294602	-0.00245632	-0.00462577	-0.00169791	-0.00230318	0.00898662	0.0135647	0.00211388	0.0160235	0.0162951	0.0087816	0.00117676	0.0252124	0.0139959	0.0299156	0.00839475	0.0157975	0.00895999	0.0133939	0.0143829	0.0180929
-0.0115387	-0.00496043	-0.00731454	-0.00199864	0.00815504	0.0135268	0.0150201	0.0618081	0.0818548	0.0580715	0.0418841	0.0228212	0.0138904	0.00846052	0.00343902	0.00132679	-0.000918401	-0.00151083	0.00510774	0.0148987	0.00571025	0.00937958	0.00750585	0.0137092	0.00477993	0.0201022	0.00187805	0.0185668	0.0159404	0.0126559	0.0144355	0.0209469	0.014966	0.017257
-0.0114061	-0.00353285	-0.00954676	-0.00144316	-0.00233401	0.00558904	0.00875049	0.0436033	0.0580715	0.0789907	0.0596055	0.0461188	0.0229319	0.0096401	-0.00177276	0.00459949	-0.00119899	-0.00260691	0.0116937	0.0104945	0.00980957	0.0129701	0.00777721	0.0124889	0.00485637	0.0191225	0.00210468	0.025987	0.00757696	0.010846	0.0292594	0.0291123	0.0296728	0.0231576
-0.00769899	-0.00417111	-0.00906091	-0.00216714	-0.00159767	0.00800629	0.00126746	0.0299958	0.0418841	0.0596055	0.0678395	0.0632492	0.0265252	0.0129346	0.00424641	-0.00206004	-0.00879797	-0.000949183	0.00242738	0.00820219	0.00810512	0.00903837	0.013149	0.0181967	0.0062458	0.0236912	0.00187035	0.0188453	0.00704598	0.00631921	0.0368958	0.033299	0.0301948	0.0217158
-0.0108059	-0.000501527	-0.0091505	-0.00206847	-0.00471382	0.00594717	0.000394643	0.0181441	0.0228212	0.0461188	0.0632492	0.0643517	0.0364064	0.0270613	0.00715188	0.00609492	-0.00210156	-0.00772255	0.00358046	0.00513275	0.0106158	0.0127915	0.0103352	0.0193332	0.00657452	0.0182505	0.0045386	0.018553	0.00194028	0.0051513	0.0436233	0.0339886	0.0307185	0.0197643
-0.00510029	-0.00414302	-0.00486023	-0.00549722	-0.000928771	0.00233939	0.0046589	0.00872247	0.0138904	0.0229319	0.0265252	0.0364064	0.0548194	0.046232	0.0219145	0.0109125	0.00726286	-0.00133278	-0.0030717	-0.00328822	0.00420952	0.00954723	0.00143073	0.0206574	0.00466912	0.00323201	0.00122425	0.0126126	0.000547894	0.00428602	0.0308359	0.0119632	0.00681393	0.00920861
-0.00535154	-0.00606617	-0.00696467	-0.00286705	-0.00267765	-0.00106232	-0.00272563	0.00294602	0.00846052	0.0096401	0.0129346	0.0270613	0.046232	0.081847	0.0474962	0.0224187	0.0146381	0.00921471	0.0117531	0.00221257	0.000961081	0.00735066	-0.00151659	0.020996	-0.000128593	0.00106543	-0.00148046	0.00825142	0.00252272	0.00846916	0.0239136	0.00908205	0.00601999	0.00320377
0.00157371	-0.00210843	-0.0026504	-0.00285578	-0.00219682	0.00297889	0.000674636	-0.00245632	0.00343902	-0.00177276	0.00424641	0.00715188	0.0219145	0.0474962	0.0663316	0.0481157	0.0370207	0.022441	0.0199249	0.00457202	0.00509845	0.00257597	-0.00278987	0.00828297	0.00425798	-0.00193657	-0.00544446	0.00354809	0.00243257	-0.00110094	0.0181688	0.00314057	0.000706409	-0.00147095
0.000661039	0.00127976	0.00373865	0.000742927	-0.00406563	-0.000452182	-0.00120973	-0.00462577	0.00132679	0.00459949	-0.00206004	0.00609492	0.0109125	0.0224187	0.0481157	0.0512674	0.0496464	0.0356023	0.0181676	-0.000725413	0.0035263	-0.00294593	-0.00296599	0.000595679	-0.000283148	-0.00848898	-0.00583565	-0.000549881	-0.00355366	-0.00157956	0.0061368	0.00270274	-0.00225904	-0.00247256
0.0053091	0.00467795	0.00375631	-0.000375595	0.000363711	-0.0024794	-0.00189229	-0.00169791	-0.000918401	-0.00119899	-0.00879797	-0.00210156	0.00726286	0.0146381	0.0370207	0.0496464	0.0553704	0.0435356	0.0270887	0.00138614	0.00378908	-0.00677366	-0.00740428	0.00143562	-0.00526048	-0.00795961	-0.00320616	-0.00776994	-0.00385398	-0.00362101	0.00550889	-0.00370293	-0.00605732	-0.00536055
0.00597816	-0.0010912	0.0021159	0.0098213	0.0043233	5.65545e-05	-0.00241773	-0.00230318	-0.00151083	-0.00260691	-0.000949183	-0.00772255	-0.00133278	0.00921471	0.022441	0.0356023	0.0435356	0.0521716	0.0312126	-0.00546091	-0.00146402	-0.00987095	-0.00239677	-0.00264511	-0.00648478	-0.00689738	-0.00297583	-0.00890533	-0.00497564	-0.00357321	-0.00219795	-0.00261042	-0.00781905	-0.0062593
0.00223667	-0.00208055	-0.00213662	-0.00122062	0.00667714	-0.00132782	0.000444087	0.00898662	0.00510774	0.0116937	0.00242738	0.00358046	-0.0030717	0.0117531	0.0199249	0.0181676	0.0270887	0.0312126	0.122556	0.00287499	0.008962	0.00992886	0.00143046	0.0108492	0.00838498	0.00555109	0.00834378	0.0150204	-0.000894303	0.000859497	0.0122482	0.0112505	0.0117136	0.00664126
-0.00997725	0.00153538	-0.00336079	0.00332291	0.00376224	0.0104594	0.00548499	0.0135647	0.0148987	0.0104945	0.00820219	0.00513275	-0.00328822	0.00221257	0.00457202	-0.000725413	0.00138614	-0.00546091	0.00287499	0.0689241	0.00881012	0.0179385	0.0154171	0.00686562	0.0110227	0.0155685	0.0118598	0.0147986	0.0239982	0.0290623	0.0101932	0.0197159	0.0199719	0.0202832
-0.00458558	0.00540933	0.003541	0.0134848	0.0159296	0.00711139	0.0097613	0.00211388	0.00571025	0.00980957	0.00810512	0.0106158	0.00420952	0.000961081	0.00509845	0.0035263	0.00378908	-0.00146402	0.008962	0.00881012	0.0995046	0.0333396	0.0445679	0.00881449	0.0134902	0.0314628	0.0451548	0.0494524	0.0210375	0.0203121	0.0148426	0.0190475	0.0227885	0.020939
-0.00330251	-0.00317111	-0.000410226	0.00586138	0.00430059	0.00280756	0.00192708	0.0160235	0.00937958	0.0129701	0.00903837	0.0127915	0.00954723	0.00735066	0.00257597	-0.00294593	-0.00677366	-0.00987095	0.00992886	0.0179385	0.0333396	0.0752265	0.0323126	0.0185371	0.0192804	0.0215267	0.0246776	0.0226916	0.0178247	0.0260799	0.0176603	0.0224602	0.0270043	0.0285935
-0.00360538	-0.00314375	-0.00652864	0.00378255	0.00556671	0.00688933	0.00580165	0.0162951	0.00750585	0.00777721	0.013149	0.0103352	0.00143073	-0.00151659	-0.00278987	-0.00296599	-0.00740428	-0.00239677	0.00143046	0.0154171	0.0445679	0.0323126	0.105264	0.0115395	0.0157606	0.028137	0.0500227	0.0382499	0.0423307	0.0340802	0.00983222	0.0250759	0.0253506	0.0308903
-0.00763254	-0.00445862	-0.00554745	-0.00723654	-0.00328058	-0.00167809	-0.00118424	0.0087816	0.0137092	0.0124889	0.0181967	0.0193332	0.0206574	0.020996	0.00828297	0.000595679	0.00143562	-0.00264511	0.0108492	0.00686562	0.00881449	0.0185371	0.0115395	0.0796901	0.0174779	0.00834357	0.00748454	0.0162331	0.0130472	0.00417575	0.0355256	0.0351555	0.0292409	0.0254686
-0.000723488	-0.00331747	0.000508603	0.000126311	-0.00467644	0.000499427	-0.000129127	0.00117676	0.00477993	0.00485637	0.0062458	0.00657452	0.00466912	-0.000128593	0.00425798	-0.000283148	-0.00526048	-0.00648478	0.00838498	0.0110227	0.0134902	0.0192804	0.0157606	0.0174779	0.0952148	0.0141815	0.00284873	0.0185199	0.0239946	0.0103984	0.0183142	0.0263635	0.0293488	0.0196571
-0.00778653	-0.00344132	-0.00440074	0.00552386	0.00590602	0.0115665	0.00695641	0.0252124	0.0201022	0.0191225	0.0236912	0.0182505	0.00323201	0.00106543	-0.00193657	-0.00848898	-0.00795961	-0.00689738	0.00555109	0.0155685	0.0314628	0.0215267	0.028137	0.00834357	0.0141815	0.0604526	0.0481935	0.0433708	0.0203389	0.0284878	0.013805	0.027098	0.0270502	0.0285992
0.00314381	0.00505667	0.00964947	0.0238407	0.015681	0.0131486	0.0157054	0.0139959	0.00187805	0.00210468	0.00187035	0.0045386	0.00122425	-0.00148046	-0.00544446	-0.00583565	-0.00320616	-0.00297583	0.00834378	0.0118598	0.0451548	0.0246776	0.0500227	0.00748454	0.00284873	0.0481935	0.0792631	0.0457272	0.0287568	0.038431	0.000638341	0.00646035	0.00905155	0.0156444
-0.00656922	-0.00188667	-0.00328446	-0.00535847	0.00494253	0.0178452	0.0257242	0.0299156	0.0185668	0.025987	0.0188453	0.018553	0.0126126	0.00825142	0.00354809	-0.000549881	-0.00776994	-0.00890533	0.0150204	0.0147986	0.0494524	0.0226916	0.0382499	0.0162331	0.0185199	0.0433708	0.0457272	0.137397	0.0232763	0.0170661	0.0133535	0.0132642	0.0160498	0.0142489
-0.00510869	-0.00134211	-0.00375448	0.00298288	0.00510545	0.00379243	0.00180148	0.00839475	0.0159404	0.00757696	0.00704598	0.00194028	0.000547894	0.00252272	0.00243257	-0.00355366	-0.00385398	-0.00497564	-0.000894303	0.0239982	0.0210375	0.0178247	0.0423307	0.0130472	0.0239946	0.0203389	0.0287568	0.0232763	0.0598179	0.0366211	0.00183723	0.0152945	0.0221627	0.0181295
-0.00554781	0.00127344	-0.00145078	0.0113444	0.0111733	0.0146494	0.00898057	0.0157975	0.0126559	0.010846	0.00631921	0.0051513	0.00428602	0.00846916	-0.00110094	-0.00157956	-0.00362101	-0.00357321	0.000859497	0.0290623	0.0203121	0.0260799	0.0340802	0.00417575	0.0103984	0.0284878	0.038431	0.0170661	0.0366211	0.0499392	0.00865459	0.0120591	0.0214848	0.0187786
-0.00775373	-0.00730632	-0.00375215	-0.0044614	-0.00246901	0.00153619	0.000476001	0.00895999	0.0144355	0.0292594	0.0368958	0.0436233	0.0308359	0.0239136	0.0181688	0.0061368	0.00550889	-0.00219795	0.0122482	0.0101932	0.0148426	0.0176603	0.00983222	0.0355256	0.0183142	0.013805	0.000638341	0.0133535	0.00183723	0.00865459	0.104976	0.0345806	0.0372265	0.0270138
-0.0117456	-0.00871397	-0.00593244	-0.0046503	-0.00221499	-0.00042244	-0.00426561	0.0133939	0.0209469	0.0291123	0.033299	0.0339886	0.0119632	0.00908205	0.00314057	0.00270274	-0.00370293	-0.00261042	0.0112505	0.0197159	0.0190475	0.0224602	0.0250759	0.0351555	0.0263635	0.027098	0.00646035	0.0132642	0.0152945	0.0120591	0.0345806	0.0851327	0.0800957	0.0591955
-0.0133553	-0.00976797	-0.00521414	-0.0049088	-0.00301156	0.00273921	-0.00188498	0.0143829	0.014966	0.0296728	0.0301948	0.0307185	0.00681393	0.00601999	0.000706409	-0.00225904	-0.00605732	-0.00781905	0.0117136	0.0199719	0.0227885	0.0270043	0.0253506	0.0292409	0.0293488	0.0270502	0.00905155	0.0160498	0.0221627	0.0214848	0.0372265	0.0800957	0.0964993	0.0632915
-0.00922781	-0.00565819	-0.00556213	-0.00423022	-0.00282016	0.0024156	0.000100499	0.0180929	0.017257	0.0231576	0.0217158	0.0197643	0.00920861	0.00320377	-0.00147095	-0.00247256	-0.00536055	-0.0062593	0.00664126	0.0202832	0.020939	0.0285935	0.0308903	0.0254686	0.0196571	0.0285992	0.0156444	0.0142489	0.0181295	0.0187786	0.0270138	0.0591955	0.0632915	0.0630032
day15
Puretone2.0kHz_70dB'	Puretone2.4kHz_70dB'	'Puretone2.8kHz_70dB'	'Puretone3.4kHz_70dB'	'Puretone4.0kHz_70dB'	'Puretone4.7kHz_70dB'	'Puretone5.6kHz_70dB'	'Puretone6.7kHz_70dB'	'Puretone8.0kHz_70dB'	'Puretone9.5kHz_70dB'	'Puretone11.3kHz_70dB'	'Puretone13.4kHz_70dB'	'Puretone15.9kHz_70dB'	'Puretone18.9kHz_70dB'	'Puretone22.5kHz_70dB'	'Puretone26.8kHz_70dB'	'Puretone31.8kHz_70dB'	'Puretone37.9kHz_70dB'	'Puretone45.0kHz_70dB'	3-1-70ms_70dB'	'47bird1_70ms_70dB'	'47bird2_70ms_70dB'	'beet-70ms_70dB'	'Call1_70ms_70dB'	'gallop-70ms_70dB'	'indri1-70ms_70dB'	'indri2-70ms_70dB'	'indri3-70ms_70dB'	'keep1-70ms_70dB'	'keep2-70ms_70dB'	'Upsweep0_70dB'	'whale1-70ms_70dB'	'whale2-70ms_70dB'	'WN-70ms_70dB'
0.07305	0.046196	0.0496678	0.0192943	0.00558973	-0.00164795	0.00100676	-0.00505223	-0.00720861	-0.00731583	-0.00684877	-0.0040245	-0.000704597	-0.00157407	-0.00710759	0.00160101	0.000572904	0.00673685	0.00511683	-0.0066371	-0.00156018	-0.00283517	-0.00143431	-0.00628456	-0.00267128	-0.00876076	0.00138665	-0.00472016	-0.00915788	-0.0106821	-0.00806094	-0.00893677	-0.00990528	-0.0113665
0.046196	0.0702491	0.0444554	0.0382075	0.0241341	0.00870199	0.00899301	-0.00214402	-0.00921604	-0.00961959	-0.0122784	-0.00470017	-0.00195317	-0.000685994	-0.00309717	-0.000204635	-0.000619107	0.00251748	-0.00760273	0.00188312	0.00184036	-0.0036024	-0.00238497	-0.00365745	-1.50186e-05	-0.00378378	0.00907773	0.00046663	-0.00386224	-0.00114772	-0.0100158	-0.00737256	-0.00818634	-0.00550106
0.0496678	0.0444554	0.065818	0.0307879	0.0157804	0.00355448	0.00429096	0.000763093	-0.00401521	-0.0078661	-0.00915489	-0.00697416	-0.00289178	0.000700507	-0.00316939	0.0034087	0.000519435	0.00498793	-0.00275193	-0.00639936	-0.00227647	0.00178113	-0.00299387	-0.00609422	-0.00115168	-0.00215107	0.0135564	-0.000387857	-0.0034725	-0.00424442	-0.00901425	-0.00934402	-0.0108773	-0.00759528
0.0192943	0.0382075	0.0307879	0.0379065	0.0266809	0.0119405	0.013495	-0.0014457	0.000984495	-0.00370384	-0.00706974	-0.00504993	-1.99317e-05	0.000655931	-0.00383001	-0.00389176	-0.00100861	-0.0027211	-0.00270404	-0.00273926	0.00596358	0.00551016	-0.00111096	-0.00358479	-0.000497106	0.0026926	0.0170965	0.00410299	0.00500226	0.00397476	-0.00451609	-0.00364147	-0.00621883	-0.00248926
0.00558973	0.0241341	0.0157804	0.0266809	0.0506018	0.0502193	0.0314157	0.0140717	0.00101462	9.00642e-05	0.000386907	-0.00547241	-0.00331068	-0.00124509	-0.00359777	0.000478266	0.00034863	-0.000316078	0.000632122	-0.000220591	0.0079559	0.0033609	0.00105707	-0.00250633	0.00160046	0.00881504	0.0163385	0.00934175	0.000348201	0.00548691	-0.00170194	-0.00237318	-0.00484159	-0.0041358
-0.00164795	0.00870199	0.00355448	0.0119405	0.0502193	0.0901454	0.0444603	0.0269291	0.0123792	0.00331725	0.0035727	-0.00194001	0.00141006	0.00336509	0.00705483	0.000616318	-0.00194779	6.9285e-05	0.00038886	0.015253	0.00864142	0.0118757	0.00463721	0.00119598	0.00722793	0.0102639	0.0138301	0.0176876	0.00736198	0.00982959	0.000423465	-0.00303208	-0.00240055	-0.000380436
0.00100676	0.00899301	0.00429096	0.013495	0.0314157	0.0444603	0.0422801	0.0260555	0.0140293	0.0059559	0.00141447	0.000775984	0.000236655	0.00120822	0.00291251	-0.00362216	-0.00089856	-0.00118541	-0.0009287	0.00197909	0.00481271	0.00276236	0.00365931	0.00141024	-0.000279205	0.0146259	0.0135551	0.0202161	0.00167627	0.00407356	0.00162398	-0.00238178	0.00108763	-0.00126923
-0.00505223	-0.00214402	0.000763093	-0.0014457	0.0140717	0.0269291	0.0260555	0.0560869	0.0479622	0.0371568	0.0322404	0.0168314	0.00826642	0.000354056	-0.000897536	-0.00295346	-0.00791213	-1.84434e-05	0.000139243	0.0137706	-0.00110119	0.00870915	0.00908145	0.00727084	0.00084693	0.0272438	0.015589	0.0171264	0.0114367	0.0115786	0.00740114	0.0120111	0.00858844	0.0118994
-0.00720861	-0.00921604	-0.00401521	0.000984495	0.00101462	0.0123792	0.0140293	0.0479622	0.0570508	0.0487046	0.0365075	0.0248203	0.0105283	0.00625559	0.00419884	-0.000540534	-0.00199283	-0.0053031	0.00681625	0.00510274	-0.00271476	0.0068147	0.00923934	0.00980563	-0.00165073	0.0262744	0.00596146	0.0128579	0.00747582	0.0110068	0.00964871	0.0131466	0.00709634	0.0118585
-0.00731583	-0.00961959	-0.0078661	-0.00370384	9.00642e-05	0.00331725	0.0059559	0.0371568	0.0487046	0.0965215	0.0518222	0.0380256	0.018259	0.00521457	0.00382634	-0.00554703	-0.00556631	-0.00189323	0.00889485	0.00720944	0.0103684	0.00238317	0.011934	0.0160834	0.00607947	0.0235636	0.00921854	0.0198055	0.0110252	0.0104321	0.0201518	0.0223028	0.0212535	0.017042
-0.00684877	-0.0122784	-0.00915489	-0.00706974	0.000386907	0.0035727	0.00141447	0.0322404	0.0365075	0.0518222	0.0718424	0.0547	0.0344475	0.0182116	0.00959433	0.00143625	7.07514e-05	-0.00395287	0.00761407	0.00611993	0.0104378	0.00830265	0.00799441	0.0265232	0.0017271	0.02035	0.00785491	0.0146976	0.00935153	0.00918567	0.0317247	0.0328178	0.0211921	0.0249562
-0.0040245	-0.00470017	-0.00697416	-0.00504993	-0.00547241	-0.00194001	0.000775984	0.0168314	0.0248203	0.0380256	0.0547	0.0710149	0.0443474	0.0292453	0.0147376	0.00633837	0.00162087	-0.00379461	0.00945464	0.0123201	0.00794522	0.00922549	0.00555285	0.0388274	0.00521055	0.0109149	0.00230586	0.00911179	0.00701753	0.00600433	0.0419255	0.0262217	0.0256434	0.020996
-0.000704597	-0.00195317	-0.00289178	-1.99317e-05	-0.00331068	0.00141006	0.000236655	0.00826642	0.0105283	0.018259	0.0344475	0.0443474	0.0659925	0.0547154	0.0262108	0.0127553	0.00832977	0.00422786	0.00728719	0.0032873	-0.00308157	0.00983177	-0.00443862	0.0252171	0.00199428	0.000408883	-0.00634673	0.00407826	0.00121901	0.00279875	0.0266564	0.0106514	0.00465035	0.00970986
-0.00157407	-0.000685994	0.000700507	0.000655931	-0.00124509	0.00336509	0.00120822	0.000354056	0.00625559	0.00521457	0.0182116	0.0292453	0.0547154	0.077648	0.0449103	0.0311124	0.013728	0.00809216	0.0095284	-0.00266102	-0.00073962	0.00774503	-0.00654359	0.0180785	0.000347527	-0.00182607	-0.00752405	0.00465599	0.00240084	0.000602425	0.0177808	0.000404923	0.00148037	0.00322576
-0.00710759	-0.00309717	-0.00316939	-0.00383001	-0.00359777	0.00705483	0.00291251	-0.000897536	0.00419884	0.00382634	0.00959433	0.0147376	0.0262108	0.0449103	0.0743006	0.0653221	0.0390532	0.0161319	0.0113704	0.00504864	0.00804108	0.00420079	-0.00580967	0.0129461	0.00436446	0.00103383	-0.00417412	0.00324614	0.00122888	0.00330854	0.0158657	0.000572555	-0.0022791	-0.0019667
0.00160101	-0.000204635	0.0034087	-0.00389176	0.000478266	0.000616318	-0.00362216	-0.00295346	-0.000540534	-0.00554703	0.00143625	0.00633837	0.0127553	0.0311124	0.0653221	0.08337	0.0475057	0.0255259	0.0120889	-0.00315618	0.00488737	-0.00328987	-0.0077374	0.000413686	-0.00238094	-0.00602127	-0.00952234	-0.00433533	-0.00802331	-0.00307838	0.00685623	-0.00696326	-0.00432114	-0.000401366
0.000572904	-0.000619107	0.000519435	-0.00100861	0.00034863	-0.00194779	-0.00089856	-0.00791213	-0.00199283	-0.00556631	7.07514e-05	0.00162087	0.00832977	0.013728	0.0390532	0.0475057	0.0386163	0.0351508	0.0146085	-0.000792006	-0.000219863	-0.00507262	-0.0115609	-0.00331047	-0.00371691	-0.00706867	-0.00598888	-0.00402859	-0.00486685	-0.002247	-2.45388e-05	-0.00174552	-0.00697841	-0.00495978
0.00673685	0.00251748	0.00498793	-0.0027211	-0.000316078	6.9285e-05	-0.00118541	-1.84434e-05	-0.0053031	-0.00189323	-0.00395287	-0.00379461	0.00422786	0.00809216	0.0161319	0.0255259	0.0351508	0.0357472	0.0228152	-0.00556167	-0.00508794	-0.00684863	-0.0045934	-0.00610319	-0.00319905	-0.00701676	-0.00604693	-0.00431111	-0.00358258	-0.00639471	-0.00044342	-0.00256142	-0.00767287	-0.00473089
0.00511683	-0.00760273	-0.00275193	-0.00270404	0.000632122	0.00038886	-0.0009287	0.000139243	0.00681625	0.00889485	0.00761407	0.00945464	0.00728719	0.0095284	0.0113704	0.0120889	0.0146085	0.0228152	0.13575	-0.000462787	0.00536036	0.004517	-0.000149269	0.00835586	0.0107584	0.00349143	0.00608996	0.0104286	0.00229726	0.0030499	0.0135969	-0.000415854	0.00025814	0.00294892
-0.0066371	0.00188312	-0.00639936	-0.00273926	-0.000220591	0.015253	0.00197909	0.0137706	0.00510274	0.00720944	0.00611993	0.0123201	0.0032873	-0.00266102	0.00504864	-0.00315618	-0.000792006	-0.00556167	-0.000462787	0.0797819	0.0063417	0.0127786	0.0126678	0.0141839	0.0140998	0.0103398	0.00346688	0.00452359	0.0218996	0.019964	0.0141532	0.0268349	0.0251592	0.0172176
-0.00156018	0.00184036	-0.00227647	0.00596358	0.0079559	0.00864142	0.00481271	-0.00110119	-0.00271476	0.0103684	0.0104378	0.00794522	-0.00308157	-0.00073962	0.00804108	0.00488737	-0.000219863	-0.00508794	0.00536036	0.0063417	0.0889985	0.0246185	0.0503077	0.00704127	0.0148011	0.0178902	0.0493103	0.0522522	0.0189639	0.0203621	0.00667487	0.0165711	0.0114222	0.0119156
-0.00283517	-0.0036024	0.00178113	0.00551016	0.0033609	0.0118757	0.00276236	0.00870915	0.0068147	0.00238317	0.00830265	0.00922549	0.00983177	0.00774503	0.00420079	-0.00328987	-0.00507262	-0.00684863	0.004517	0.0127786	0.0246185	0.0799539	0.0242932	0.0126836	0.0239027	0.0164574	0.0213818	0.0260099	0.021735	0.024742	0.0147966	0.0145137	0.0157449	0.0207256
-0.00143431	-0.00238497	-0.00299387	-0.00111096	0.00105707	0.00463721	0.00365931	0.00908145	0.00923934	0.011934	0.00799441	0.00555285	-0.00443862	-0.00654359	-0.00580967	-0.0077374	-0.0115609	-0.0045934	-0.000149269	0.0126678	0.0503077	0.0242932	0.108344	0.00554737	0.0188491	0.033523	0.0530784	0.0412773	0.0413588	0.0385355	0.00782063	0.0272971	0.0196094	0.0280037
-0.00628456	-0.00365745	-0.00609422	-0.00358479	-0.00250633	0.00119598	0.00141024	0.00727084	0.00980563	0.0160834	0.0265232	0.0388274	0.0252171	0.0180785	0.0129461	0.000413686	-0.00331047	-0.00610319	0.00835586	0.0141839	0.00704127	0.0126836	0.00554737	0.0915338	0.0102256	0.00846482	0.00405296	0.0105794	0.00827026	0.00268723	0.0395764	0.0354598	0.0284264	0.025579
-0.00267128	-1.50186e-05	-0.00115168	-0.000497106	0.00160046	0.00722793	-0.000279205	0.00084693	-0.00165073	0.00607947	0.0017271	0.00521055	0.00199428	0.000347527	0.00436446	-0.00238094	-0.00371691	-0.00319905	0.0107584	0.0140998	0.0148011	0.0239027	0.0188491	0.0102256	0.0943796	0.0078678	0.00934275	0.0144109	0.0176727	0.0150618	0.0111863	0.0237056	0.0280485	0.0194812
-0.00876076	-0.00378378	-0.00215107	0.0026926	0.00881504	0.0102639	0.0146259	0.0272438	0.0262744	0.0235636	0.02035	0.0109149	0.000408883	-0.00182607	0.00103383	-0.00602127	-0.00706867	-0.00701676	0.00349143	0.0103398	0.0178902	0.0164574	0.033523	0.00846482	0.0078678	0.0506414	0.0375711	0.0374375	0.0160332	0.0229857	0.0164156	0.0256228	0.0168394	0.0168062
0.00138665	0.00907773	0.0135564	0.0170965	0.0163385	0.0138301	0.0135551	0.015589	0.00596146	0.00921854	0.00785491	0.00230586	-0.00634673	-0.00752405	-0.00417412	-0.00952234	-0.00598888	-0.00604693	0.00608996	0.00346688	0.0493103	0.0213818	0.0530784	0.00405296	0.00934275	0.0375711	0.0798556	0.0534507	0.0223102	0.0269931	-0.00327092	0.00550763	0.00184049	0.00883691
-0.00472016	0.00046663	-0.000387857	0.00410299	0.00934175	0.0176876	0.0202161	0.0171264	0.0128579	0.0198055	0.0146976	0.00911179	0.00407826	0.00465599	0.00324614	-0.00433533	-0.00402859	-0.00431111	0.0104286	0.00452359	0.0522522	0.0260099	0.0412773	0.0105794	0.0144109	0.0374375	0.0534507	0.125603	0.0134087	0.0158209	0.000817508	0.00667879	0.00533992	0.00626708
-0.00915788	-0.00386224	-0.0034725	0.00500226	0.000348201	0.00736198	0.00167627	0.0114367	0.00747582	0.0110252	0.00935153	0.00701753	0.00121901	0.00240084	0.00122888	-0.00802331	-0.00486685	-0.00358258	0.00229726	0.0218996	0.0189639	0.021735	0.0413588	0.00827026	0.0176727	0.0160332	0.0223102	0.0134087	0.0439599	0.0361138	0.00497344	0.0250592	0.0259133	0.0281063
-0.0106821	-0.00114772	-0.00424442	0.00397476	0.00548691	0.00982959	0.00407356	0.0115786	0.0110068	0.0104321	0.00918567	0.00600433	0.00279875	0.000602425	0.00330854	-0.00307838	-0.002247	-0.00639471	0.0030499	0.019964	0.0203621	0.024742	0.0385355	0.00268723	0.0150618	0.0229857	0.0269931	0.0158209	0.0361138	0.0476813	0.00365411	0.016587	0.0137997	0.0248887
-0.00806094	-0.0100158	-0.00901425	-0.00451609	-0.00170194	0.000423465	0.00162398	0.00740114	0.00964871	0.0201518	0.0317247	0.0419255	0.0266564	0.0177808	0.0158657	0.00685623	-2.45388e-05	-0.00044342	0.0135969	0.0141532	0.00667487	0.0147966	0.00782063	0.0395764	0.0111863	0.0164156	-0.00327092	0.000817508	0.00497344	0.00365411	0.0799787	0.031935	0.0365762	0.0271057
-0.00893677	-0.00737256	-0.00934402	-0.00364147	-0.00237318	-0.00303208	-0.00238178	0.0120111	0.0131466	0.0223028	0.0328178	0.0262217	0.0106514	0.000404923	0.000572555	-0.00696326	-0.00174552	-0.00256142	-0.000415854	0.0268349	0.0165711	0.0145137	0.0272971	0.0354598	0.0237056	0.0256228	0.00550763	0.00667879	0.0250592	0.016587	0.031935	0.0853815	0.0697568	0.0670248
-0.00990528	-0.00818634	-0.0108773	-0.00621883	-0.00484159	-0.00240055	0.00108763	0.00858844	0.00709634	0.0212535	0.0211921	0.0256434	0.00465035	0.00148037	-0.0022791	-0.00432114	-0.00697841	-0.00767287	0.00025814	0.0251592	0.0114222	0.0157449	0.0196094	0.0284264	0.0280485	0.0168394	0.00184049	0.00533992	0.0259133	0.0137997	0.0365762	0.0697568	0.0900379	0.0622736
-0.0113665	-0.00550106	-0.00759528	-0.00248926	-0.0041358	-0.000380436	-0.00126923	0.0118994	0.0118585	0.017042	0.0249562	0.020996	0.00970986	0.00322576	-0.0019667	-0.000401366	-0.00495978	-0.00473089	0.00294892	0.0172176	0.0119156	0.0207256	0.0280037	0.025579	0.0194812	0.0168062	0.00883691	0.00626708	0.0281063	0.0248887	0.0271057	0.0670248	0.0622736	0.0704277

## Sheet: Fig2f
Fig. 2f, Similarity matrix
Non-sound responsive ablation
day 1
Puretone2.0kHz_70dB'	Puretone2.4kHz_70dB'	'Puretone2.8kHz_70dB'	'Puretone3.4kHz_70dB'	'Puretone4.0kHz_70dB'	'Puretone4.7kHz_70dB'	'Puretone5.6kHz_70dB'	'Puretone6.7kHz_70dB'	'Puretone8.0kHz_70dB'	'Puretone9.5kHz_70dB'	'Puretone11.3kHz_70dB'	'Puretone13.4kHz_70dB'	'Puretone15.9kHz_70dB'	'Puretone18.9kHz_70dB'	'Puretone22.5kHz_70dB'	'Puretone26.8kHz_70dB'	'Puretone31.8kHz_70dB'	'Puretone37.9kHz_70dB'	'Puretone45.0kHz_70dB'	3-1-70ms_70dB'	'47bird1_70ms_70dB'	'47bird2_70ms_70dB'	'beet-70ms_70dB'	'Call1_70ms_70dB'	'gallop-70ms_70dB'	'indri1-70ms_70dB'	'indri2-70ms_70dB'	'indri3-70ms_70dB'	'keep1-70ms_70dB'	'keep2-70ms_70dB'	'Upsweep0_70dB'	'whale1-70ms_70dB'	'whale2-70ms_70dB'	'WN-70ms_70dB'
0.102373	0.0721346	0.0666717	0.0503232	0.0279585	0.00551168	0.00456739	-0.00503806	-0.00873289	-0.0100003	-0.00640232	-0.0115112	-0.0134409	-0.00827839	-0.0101085	-0.00359806	0.000123807	-0.00218565	0.00402811	0.00403066	0.00039623	-0.00403372	0.00191116	-0.0079113	0.00135566	0.000704918	0.0171318	-0.00843336	-0.00555622	0.00514937	-0.00835574	-0.00381663	-0.00631268	-0.00462222
0.0721346	0.0896079	0.0539336	0.0652426	0.0401998	0.0121821	0.0169161	-0.00405044	-0.00527155	-0.0115355	-0.00918205	-0.0119292	-0.0100031	-0.0124811	-0.00997796	-0.00601405	-0.00438019	-0.00735549	-0.00224745	0.00617148	0.00245677	-0.0014844	0.00445667	-0.00416806	0.000960067	0.00288352	0.0191639	-0.00376181	-0.00304034	0.00400617	-0.0154116	-0.00513184	-0.00478337	-0.00446398
0.0666717	0.0539336	0.0676324	0.0433933	0.0279066	0.00506192	0.00577299	-0.0119864	-0.0148995	-0.0116721	-0.0166172	-0.0149429	-0.018323	-0.0109556	-0.00704555	-0.000102128	-0.0010863	0.00254567	-0.00230978	0.0019818	0.00341092	-0.00482588	0.00376912	-0.00862815	-0.00211712	0.000383982	0.0188417	-0.00906813	-0.00251419	0.00385091	-0.0141667	-0.00797154	-0.0105468	-0.012998
0.0503232	0.0652426	0.0433933	0.102624	0.0773646	0.0465107	0.0376183	0.00942999	-0.00191305	-0.00806959	-0.00586016	-0.0115146	-0.00611029	-0.0039221	-0.00280443	-0.00120639	-0.00197304	-0.00310617	0.0075028	0.0069934	0.0254142	0.0192309	0.0117568	-0.00647494	-0.00266842	0.016075	0.0283191	0.0158651	0.00519585	0.0240483	-0.0139509	-0.000744816	-0.0040892	0.000886488
0.0279585	0.0401998	0.0279066	0.0773646	0.0869764	0.054767	0.0442005	0.0189758	0.00818819	0.00313946	0.0012623	-0.00574027	-0.00149579	-0.000578063	-0.00327547	-0.00299734	-0.0066215	-0.00724594	0.0078791	0.00796508	0.029587	0.0198999	0.0138381	-0.00184334	-0.00260199	0.0152721	0.0236811	0.0282641	0.00497695	0.0190917	-0.0119724	-0.00167	-0.00558507	-0.00302934
0.00551168	0.0121821	0.00506192	0.0465107	0.054767	0.0718294	0.0560733	0.0523746	0.0333453	0.0161578	0.0152724	0.00572758	0.00596667	0.0045566	0.0021573	-0.00481707	-0.00498717	-0.0096972	0.0109324	0.0112551	0.0326695	0.0350131	0.0197699	0.0107359	0.00705295	0.0386967	0.0327838	0.045043	0.0165979	0.0342441	0.00424061	0.00691147	0.00831278	0.00930004
0.00456739	0.0169161	0.00577299	0.0376183	0.0442005	0.0560733	0.0798299	0.0445012	0.0250033	0.0123728	0.00902417	7.09567e-05	0.00350406	0.0035495	0.00104182	-0.00640571	-0.00541184	-0.0053558	0.0133084	0.00413512	0.0247369	0.0176985	0.0179808	0.00274362	-0.00224881	0.0226993	0.0230948	0.0439897	0.00975284	0.0250801	-0.00195056	-0.00213268	0.00199491	-0.000434001
-0.00503806	-0.00405044	-0.0119864	0.00942999	0.0189758	0.0523746	0.0445012	0.0806779	0.0690891	0.040281	0.0360789	0.0187984	0.0206984	0.0056632	0.00286996	-0.0035864	-0.000650217	-0.00771756	0.0170102	0.0161285	0.0267583	0.0272585	0.0181434	0.0134528	0.00861495	0.0484336	0.0311381	0.0551689	0.0152766	0.0249378	0.0158102	0.0131424	0.0159121	0.0186564
-0.00873289	-0.00527155	-0.0148995	-0.00191305	0.00818819	0.0333453	0.0250033	0.0690891	0.0890434	0.0694166	0.0598008	0.0280357	0.0274699	0.015934	0.00845816	0.00103192	-0.000595285	-0.0108181	0.0217942	0.0223858	0.0241979	0.0247473	0.0137405	0.0193173	0.0132367	0.0444977	0.0237063	0.040885	0.0152572	0.0191904	0.0209485	0.0200478	0.0253806	0.0199167
-0.0100003	-0.0115355	-0.0116721	-0.00806959	0.00313946	0.0161578	0.0123728	0.040281	0.0694166	0.083322	0.0705149	0.0426924	0.0325173	0.0213098	0.00972272	0.00183471	-0.00552145	-0.00753504	0.0249637	0.0159352	0.0109422	0.013732	0.00351221	0.0280128	0.00946609	0.0239614	0.0158379	0.0280683	0.0124297	0.00889221	0.03073	0.0234409	0.0236927	0.0209814
-0.00640232	-0.00918205	-0.0166172	-0.00586016	0.0012623	0.0152724	0.00902417	0.0360789	0.0598008	0.0705149	0.119443	0.0880264	0.0702699	0.0324541	0.0184087	0.0041911	-0.0045581	-0.00887241	0.0297319	0.0190931	0.0205091	0.0276559	0.0150739	0.0602704	0.019654	0.0326764	0.0214853	0.0359288	0.0192408	0.0112681	0.0622213	0.044189	0.0413339	0.0400579
-0.0115112	-0.0119292	-0.0149429	-0.0115146	-0.00574027	0.00572758	7.09567e-05	0.0187984	0.0280357	0.0426924	0.0880264	0.0982295	0.0779785	0.0404833	0.0273106	0.00412481	0.00184896	0.000411644	0.0181741	0.0158889	0.0137005	0.026646	0.0118488	0.07906	0.0158956	0.0203613	0.0125235	0.0217352	0.00923048	0.00738398	0.0753245	0.0431418	0.0427703	0.0381029
-0.0134409	-0.0100031	-0.018323	-0.00611029	-0.00149579	0.00596667	0.00350406	0.0206984	0.0274699	0.0325173	0.0702699	0.0779785	0.0892046	0.0588327	0.0384442	0.0204625	0.0100415	0.00619479	0.026673	0.00892781	0.0117421	0.0256553	0.00935471	0.0689791	0.0112974	0.0150323	0.00539848	0.0240514	0.00365877	-0.000466486	0.0576772	0.0255862	0.0241236	0.0174621
-0.00827839	-0.0124811	-0.0109556	-0.0039221	-0.000578063	0.0045566	0.0035495	0.0056632	0.015934	0.0213098	0.0324541	0.0404833	0.0588327	0.0688117	0.0557747	0.0304213	0.0162486	0.0102049	0.0156568	0.00736926	-0.000707419	0.0103181	0.00352407	0.0379292	0.0012687	0.00378887	-0.000591766	0.0113215	6.33864e-05	-0.000924918	0.0363497	0.0128289	0.0086164	0.00489358
-0.0101085	-0.00997796	-0.00704555	-0.00280443	-0.00327547	0.0021573	0.00104182	0.00286996	0.00845816	0.00972272	0.0184087	0.0273106	0.0384442	0.0557747	0.0845803	0.0572309	0.0342744	0.0282283	0.0284954	0.00494303	-0.0013008	0.00922918	-0.000873374	0.0246164	0.00797686	-0.000559707	-0.00331598	0.00641764	-0.00407642	-0.00238936	0.0290732	0.00869918	0.00565743	0.00546708
-0.00359806	-0.00601405	-0.000102128	-0.00120639	-0.00299734	-0.00481707	-0.00640571	-0.0035864	0.00103192	0.00183471	0.0041911	0.00412481	0.0204625	0.0304213	0.0572309	0.0783425	0.0569744	0.0420054	0.0295808	-0.00206966	-0.00305627	-0.0017472	-0.00316923	0.00458419	0.00157635	-0.00607043	-0.00465932	0.00243504	-0.00646377	-0.00478685	0.0102505	-0.000574181	-0.0026917	-0.0016787
0.000123807	-0.00438019	-0.0010863	-0.00197304	-0.0066215	-0.00498717	-0.00541184	-0.000650217	-0.000595285	-0.00552145	-0.0045581	0.00184896	0.0100415	0.0162486	0.0342744	0.0569744	0.0571565	0.0544795	0.033329	-0.00592115	-0.00567039	-0.00762042	-0.00749493	-0.00409353	-0.0046527	-0.00480294	-0.00908769	-0.00774664	-0.00869944	-0.00916128	-1.80984e-05	-0.00465251	-0.00518902	-0.00282501
-0.00218565	-0.00735549	0.00254567	-0.00310617	-0.00724594	-0.0096972	-0.0053558	-0.00771756	-0.0108181	-0.00753504	-0.00887241	0.000411644	0.00619479	0.0102049	0.0282283	0.0420054	0.0544795	0.0693406	0.0488255	-0.00913587	-0.00667856	-0.0100902	-0.00889285	-0.00353427	-0.00938052	-0.00752254	-0.0120807	-0.00589215	-0.00963672	-0.00824871	0.00214956	-0.00503648	-0.00937423	-0.00530774
0.00402811	-0.00224745	-0.00230978	0.0075028	0.0078791	0.0109324	0.0133084	0.0170102	0.0217942	0.0249637	0.0297319	0.0181741	0.026673	0.0156568	0.0284954	0.0295808	0.033329	0.0488255	0.228802	0.012465	0.0194057	0.0089117	0.00583387	0.0345772	0.0274951	0.0090312	0.0186351	0.0362903	-0.000379228	0.00383892	0.02521	0.0201091	0.0131556	0.01274
0.00403066	0.00617148	0.0019818	0.0069934	0.00796508	0.0112551	0.00413512	0.0161285	0.0223858	0.0159352	0.0190931	0.0158889	0.00892781	0.00736926	0.00494303	-0.00206966	-0.00592115	-0.00913587	0.012465	0.106042	0.00925282	0.0170507	0.0148868	0.0194289	0.0304896	0.0101453	0.0241821	0.0124329	0.0261011	0.0255346	0.0192981	0.0421989	0.0287284	0.0327057
0.00039623	0.00245677	0.00341092	0.0254142	0.029587	0.0326695	0.0247369	0.0267583	0.0241979	0.0109422	0.0205091	0.0137005	0.0117421	-0.000707419	-0.0013008	-0.00305627	-0.00567039	-0.00667856	0.0194057	0.00925282	0.127343	0.0712464	0.0649987	0.0228757	0.0328068	0.0393983	0.0631546	0.078432	0.0212506	0.0293993	0.0156464	0.0196624	0.0210649	0.0178042
-0.00403372	-0.0014844	-0.00482588	0.0192309	0.0198999	0.0350131	0.0176985	0.0272585	0.0247473	0.013732	0.0276559	0.026646	0.0256553	0.0103181	0.00922918	-0.0017472	-0.00762042	-0.0100902	0.0089117	0.0170507	0.0712464	0.116505	0.053223	0.043474	0.0350724	0.0375238	0.0487007	0.0564957	0.0288963	0.0372356	0.0253176	0.0309719	0.0306101	0.0299183
0.00191116	0.00445667	0.00376912	0.0117568	0.0138381	0.0197699	0.0179808	0.0181434	0.0137405	0.00351221	0.0150739	0.0118488	0.00935471	0.00352407	-0.000873374	-0.00316923	-0.00749493	-0.00889285	0.00583387	0.0148868	0.0649987	0.053223	0.0818981	0.0154171	0.028162	0.0401926	0.0577468	0.0591484	0.0346328	0.0326516	0.0138078	0.0306818	0.027022	0.0282207
-0.0079113	-0.00416806	-0.00862815	-0.00647494	-0.00184334	0.0107359	0.00274362	0.0134528	0.0193173	0.0280128	0.0602704	0.07906	0.0689791	0.0379292	0.0246164	0.00458419	-0.00409353	-0.00353427	0.0345772	0.0194289	0.0228757	0.043474	0.0154171	0.160839	0.0312366	0.0165905	0.0216069	0.0342124	0.00837535	0.00900467	0.0844249	0.0564414	0.0517531	0.0443171
0.00135566	0.000960067	-0.00211712	-0.00266842	-0.00260199	0.00705295	-0.00224881	0.00861495	0.0132367	0.00946609	0.019654	0.0158956	0.0112974	0.0012687	0.00797686	0.00157635	-0.0046527	-0.00938052	0.0274951	0.0304896	0.0328068	0.0350724	0.028162	0.0312366	0.151243	0.00860902	0.0244857	0.0233032	0.021246	0.0107107	0.0302881	0.0379314	0.0445384	0.0385396
0.000704918	0.00288352	0.000383982	0.016075	0.0152721	0.0386967	0.0226993	0.0484336	0.0444977	0.0239614	0.0326764	0.0203613	0.0150323	0.00378887	-0.000559707	-0.00607043	-0.00480294	-0.00752254	0.0090312	0.0101453	0.0393983	0.0375238	0.0401926	0.0165905	0.00860902	0.0693243	0.0555714	0.0533505	0.0288306	0.0374465	0.0118847	0.0207284	0.0239306	0.0278437
0.0171318	0.0191639	0.0188417	0.0283191	0.0236811	0.0327838	0.0230948	0.0311381	0.0237063	0.0158379	0.0214853	0.0125235	0.00539848	-0.000591766	-0.00331598	-0.00465932	-0.00908769	-0.0120807	0.0186351	0.0241821	0.0631546	0.0487007	0.0577468	0.0216069	0.0244857	0.0555714	0.0908248	0.0708448	0.0293903	0.0329792	0.0101648	0.0200853	0.0178901	0.0222482
-0.00843336	-0.00376181	-0.00906813	0.0158651	0.0282641	0.045043	0.0439897	0.0551689	0.040885	0.0280683	0.0359288	0.0217352	0.0240514	0.0113215	0.00641764	0.00243504	-0.00774664	-0.00589215	0.0362903	0.0124329	0.078432	0.0564957	0.0591484	0.0342124	0.0233032	0.0533505	0.0708448	0.143146	0.0197724	0.0277202	0.0173327	0.0211191	0.0190345	0.0200491
-0.00555622	-0.00304034	-0.00251419	0.00519585	0.00497695	0.0165979	0.00975284	0.0152766	0.0152572	0.0124297	0.0192408	0.00923048	0.00365877	6.33864e-05	-0.00407642	-0.00646377	-0.00869944	-0.00963672	-0.000379228	0.0261011	0.0212506	0.0288963	0.0346328	0.00837535	0.021246	0.0288306	0.0293903	0.0197724	0.0525178	0.0351075	0.0099124	0.0303576	0.029787	0.0326033
0.00514937	0.00400617	0.00385091	0.0240483	0.0190917	0.0342441	0.0250801	0.0249378	0.0191904	0.00889221	0.0112681	0.00738398	-0.000466486	-0.000924918	-0.00238936	-0.00478685	-0.00916128	-0.00824871	0.00383892	0.0255346	0.0293993	0.0372356	0.0326516	0.00900467	0.0107107	0.0374465	0.0329792	0.0277202	0.0351075	0.0490119	0.00490277	0.0155798	0.0200583	0.0196326
-0.00835574	-0.0154116	-0.0141667	-0.0139509	-0.0119724	0.00424061	-0.00195056	0.0158102	0.0209485	0.03073	0.0622213	0.0753245	0.0576772	0.0363497	0.0290732	0.0102505	-1.80984e-05	0.00214956	0.02521	0.0192981	0.0156464	0.0253176	0.0138078	0.0844249	0.0302881	0.0118847	0.0101648	0.0173327	0.0099124	0.00490277	0.114187	0.0450668	0.0458921	0.0417638
-0.00381663	-0.00513184	-0.00797154	-0.000744816	-0.00167	0.00691147	-0.00213268	0.0131424	0.0200478	0.0234409	0.044189	0.0431418	0.0255862	0.0128289	0.00869918	-0.000574181	-0.00465251	-0.00503648	0.0201091	0.0421989	0.0196624	0.0309719	0.0306818	0.0564414	0.0379314	0.0207284	0.0200853	0.0211191	0.0303576	0.0155798	0.0450668	0.102161	0.0887346	0.0923868
-0.00631268	-0.00478337	-0.0105468	-0.0040892	-0.00558507	0.00831278	0.00199491	0.0159121	0.0253806	0.0236927	0.0413339	0.0427703	0.0241236	0.0086164	0.00565743	-0.0026917	-0.00518902	-0.00937423	0.0131556	0.0287284	0.0210649	0.0306101	0.027022	0.0517531	0.0445384	0.0239306	0.0178901	0.0190345	0.029787	0.0200583	0.0458921	0.0887346	0.0929814	0.0871768
-0.00462222	-0.00446398	-0.012998	0.000886488	-0.00302934	0.00930004	-0.000434001	0.0186564	0.0199167	0.0209814	0.0400579	0.0381029	0.0174621	0.00489358	0.00546708	-0.0016787	-0.00282501	-0.00530774	0.01274	0.0327057	0.0178042	0.0299183	0.0282207	0.0443171	0.0385396	0.0278437	0.0222482	0.0200491	0.0326033	0.0196326	0.0417638	0.0923868	0.0871768	0.0909328
day3
Puretone2.0kHz_70dB'	Puretone2.4kHz_70dB'	'Puretone2.8kHz_70dB'	'Puretone3.4kHz_70dB'	'Puretone4.0kHz_70dB'	'Puretone4.7kHz_70dB'	'Puretone5.6kHz_70dB'	'Puretone6.7kHz_70dB'	'Puretone8.0kHz_70dB'	'Puretone9.5kHz_70dB'	'Puretone11.3kHz_70dB'	'Puretone13.4kHz_70dB'	'Puretone15.9kHz_70dB'	'Puretone18.9kHz_70dB'	'Puretone22.5kHz_70dB'	'Puretone26.8kHz_70dB'	'Puretone31.8kHz_70dB'	'Puretone37.9kHz_70dB'	'Puretone45.0kHz_70dB'	3-1-70ms_70dB'	'47bird1_70ms_70dB'	'47bird2_70ms_70dB'	'beet-70ms_70dB'	'Call1_70ms_70dB'	'gallop-70ms_70dB'	'indri1-70ms_70dB'	'indri2-70ms_70dB'	'indri3-70ms_70dB'	'keep1-70ms_70dB'	'keep2-70ms_70dB'	'Upsweep0_70dB'	'whale1-70ms_70dB'	'whale2-70ms_70dB'	'WN-70ms_70dB'
0.0797163	0.0589074	0.0510247	0.0295409	0.0178625	0.000837582	0.00681315	-0.00530675	-0.0110119	-0.010662	-0.0136082	-0.0149094	-0.0130418	-0.010709	-0.00784468	-0.0034772	-0.000589629	-0.00302948	0.00250289	0.0019563	-0.00344047	-0.00318927	0.000514602	-0.00309737	-0.00349725	-0.00516201	0.0127997	-0.00789982	-0.00375124	-0.0015631	-0.0112459	-0.00118909	-0.00922604	-0.00652861
0.0589074	0.100081	0.055673	0.0718589	0.045605	0.0188986	0.019297	-0.00112209	0.0007193	-0.00242325	-0.0031957	-0.00356418	-0.00562322	0.00056961	-0.00469929	-0.0081242	-0.00507036	-0.00379552	0.00287405	0.0123092	0.00953697	0.00528069	0.00891354	0.000260647	-0.00351691	0.00104813	0.0228886	0.00645283	-0.0031755	0.00917909	-0.0086202	0.00335606	-0.00056276	0.00168666
0.0510247	0.055673	0.0751683	0.0481249	0.0275023	0.0101879	0.00868458	-0.00291172	-0.014663	-0.0157116	-0.0179553	-0.0126406	-0.00903131	-0.00992831	-0.00275837	-0.00242846	0.000199014	0.000870331	-0.00637612	0.0039719	-0.000678657	-0.00233362	-0.00131118	-0.00472893	-0.00573405	0.000614966	0.017856	-0.00473813	-0.001244	-0.00194013	-0.0118253	-0.00469581	-0.00830855	-0.00252494
0.0295409	0.0718589	0.0481249	0.103176	0.0702801	0.0346633	0.0313627	0.00547585	0.00556041	0.00175318	-0.0078044	-0.0101476	-0.00313401	-0.00284835	-0.00602299	-0.00647761	-0.00731588	-0.00263814	-0.00144549	0.00638202	0.0296818	0.01613	0.010064	0.00122628	-0.00206221	0.0144187	0.0281127	0.0167272	0.00143229	0.0180905	-0.00692899	3.63774e-05	-0.00026517	0.000499612
0.0178625	0.045605	0.0275023	0.0702801	0.0732881	0.0533732	0.0435222	0.0187372	0.0154569	0.000779926	0.00181959	-0.00702118	0.00295369	-0.00306029	-0.00504748	-0.00392599	-0.00364198	-0.00569304	0.00511495	0.00646031	0.0286514	0.0164306	0.0121935	0.00583914	-0.000858148	0.0173867	0.0246011	0.0183317	0.00502398	0.0175395	-0.00779898	0.00259185	0.00292852	-0.00181379
0.000837582	0.0188986	0.0101879	0.0346633	0.0533732	0.064962	0.0517133	0.0411773	0.0293314	0.0147031	0.00737303	-0.00203377	0.00971868	0.00163424	-0.00315003	-0.0014355	-0.00182584	-0.00723341	0.0153216	0.00708012	0.0295012	0.0177531	0.00926402	0.011437	0.00115512	0.0316423	0.0274054	0.035949	0.00654569	0.0159932	-0.00464693	-0.000289634	0.0024741	-0.00134433
0.00681315	0.019297	0.00868458	0.0313627	0.0435222	0.0517133	0.0513995	0.0370397	0.0267894	0.011899	0.00437251	-0.00567121	0.00409514	-0.00216631	-0.0054199	-0.00280152	-0.00448754	-0.0056824	0.012291	0.00578761	0.0161612	0.00421443	0.000971471	0.00609752	-0.0082598	0.0202579	0.0236428	0.0314714	0.000990631	0.00773616	-0.00532625	-0.003016	-0.000904269	-0.00708152
-0.00530675	-0.00112209	-0.00291172	0.00547585	0.0187372	0.0411773	0.0370397	0.0702773	0.0676163	0.0454617	0.0293252	0.00921116	0.0153201	0.00265281	-0.000365932	-0.0026989	-0.00440131	-0.00540759	0.0229042	0.0186995	0.0154886	0.00921226	0.0102684	0.00906666	-0.000243925	0.0388538	0.0223538	0.0405942	0.00933481	0.0147981	0.00556949	0.00661746	0.0100405	0.00381536
-0.0110119	0.0007193	-0.014663	0.00556041	0.0154569	0.0293314	0.0267894	0.0676163	0.0994787	0.0760753	0.0559724	0.0275642	0.0247346	0.0109968	0.00068624	-0.00187698	-0.00729737	-0.0076592	0.0341427	0.0242617	0.0165864	0.0148198	0.0156432	0.0180526	0.00790095	0.0390759	0.0164463	0.0444721	0.01512	0.0158247	0.0208377	0.019811	0.0194961	0.0154001
-0.010662	-0.00242325	-0.0157116	0.00175318	0.000779926	0.0147031	0.011899	0.0454617	0.0760753	0.0947271	0.0642959	0.0347727	0.0268465	0.012284	0.00280385	-8.31454e-05	-0.00390704	-0.0063076	0.0384791	0.0220323	0.011284	0.00974563	0.00896844	0.019644	0.00780312	0.0274557	0.0164746	0.0300456	0.00716528	0.0146968	0.0247403	0.0155133	0.016362	0.015768
-0.0136082	-0.0031957	-0.0179553	-0.0078044	0.00181959	0.00737303	0.00437251	0.0293252	0.0559724	0.0642959	0.0922433	0.0694055	0.0607655	0.0253253	0.00923963	0.000942889	-0.00713607	-0.00811447	0.0330165	0.0227814	0.0120631	0.0135471	0.00904053	0.0433715	0.00676574	0.0220301	0.0138083	0.0333054	0.0113522	0.0138912	0.0451993	0.0307994	0.0308934	0.022493
-0.0149094	-0.00356418	-0.0126406	-0.0101476	-0.00702118	-0.00203377	-0.00567121	0.00921116	0.0275642	0.0347727	0.0694055	0.0852343	0.0669045	0.0395829	0.018981	0.00586149	-0.00491813	-0.0012717	0.0159521	0.0158881	0.00974937	0.0195038	0.0142949	0.0504791	0.00786452	0.0142002	0.0105033	0.0184318	0.00674222	0.0109404	0.05714	0.0307154	0.0286833	0.0226986
-0.0130418	-0.00562322	-0.00903131	-0.00313401	0.00295369	0.00971868	0.00409514	0.0153201	0.0247346	0.0268465	0.0607655	0.0669045	0.0872297	0.0539612	0.0384461	0.0148879	0.00400196	0.00436109	0.0238681	0.0131842	0.0154988	0.0173939	0.00986819	0.0545905	0.00733828	0.0115017	0.0137548	0.0245518	0.00123116	0.00145803	0.0451397	0.0204049	0.0195323	0.0144361
-0.010709	0.00056961	-0.00992831	-0.00284835	-0.00306029	0.00163424	-0.00216631	0.00265281	0.0109968	0.012284	0.0253253	0.0395829	0.0539612	0.0700624	0.0453167	0.021277	0.0120376	0.00912315	0.0116262	0.00489697	0.00707228	0.0118203	0.0107189	0.0378108	0.00546482	0.00940588	0.00754686	0.0141318	-0.000957274	0.00231934	0.0348932	0.0137149	0.0084121	0.00656146
-0.00784468	-0.00469929	-0.00275837	-0.00602299	-0.00504748	-0.00315003	-0.0054199	-0.000365932	0.00068624	0.00280385	0.00923963	0.018981	0.0384461	0.0453167	0.068393	0.0492752	0.0369645	0.0248744	0.0121145	0.00557623	-8.21098e-05	0.0030781	-0.00196516	0.0181809	0.00410713	-0.00508372	-0.00589803	0.000643633	-0.00364568	-0.00381711	0.0203328	0.00287744	0.000944982	0.000634812
-0.0034772	-0.0081242	-0.00242846	-0.00647761	-0.00392599	-0.0014355	-0.00280152	-0.0026989	-0.00187698	-8.31454e-05	0.000942889	0.00586149	0.0148879	0.021277	0.0492752	0.0489567	0.045838	0.0365812	0.0210473	-0.004313	-0.00707456	-0.00372046	-0.00417962	0.00226674	0.00439985	-0.00515582	-0.00729318	-0.0029973	-0.00647713	-0.00500501	0.00850465	0.000291256	-0.00493722	0.000390538
-0.000589629	-0.00507036	0.000199014	-0.00731588	-0.00364198	-0.00182584	-0.00448754	-0.00440131	-0.00729737	-0.00390704	-0.00713607	-0.00491813	0.00400196	0.0120376	0.0369645	0.045838	0.0495524	0.0435606	0.0239578	-0.0113234	-0.00865708	-0.00804039	-0.00734571	-0.00983551	-0.00694828	-0.00760221	-0.00960179	-0.0118542	-0.00894592	-0.0110582	-0.00416847	-0.00801336	-0.00897638	-0.00983437
-0.00302948	-0.00379552	0.000870331	-0.00263814	-0.00569304	-0.00723341	-0.0056824	-0.00540759	-0.0076592	-0.0063076	-0.00811447	-0.0012717	0.00436109	0.00912315	0.0248744	0.0365812	0.0435606	0.0510951	0.0295348	-0.0101139	-0.00795209	-0.00677859	-0.00669404	-0.00544443	-0.00230165	-0.00709424	-0.00727297	-0.00740922	-0.00761317	-0.00785442	-0.00203601	-0.00339194	-0.00712462	-0.00310292
0.00250289	0.00287405	-0.00637612	-0.00144549	0.00511495	0.0153216	0.012291	0.0229042	0.0341427	0.0384791	0.0330165	0.0159521	0.0238681	0.0116262	0.0121145	0.0210473	0.0239578	0.0295348	0.202183	0.0131187	0.0191257	0.0135102	0.00729698	0.0345772	0.0225446	0.00924927	0.0158382	0.028959	0.000397796	0.0110497	0.0137998	0.0118001	0.0137151	0.00996412
0.0019563	0.0123092	0.0039719	0.00638202	0.00646031	0.00708012	0.00578761	0.0186995	0.0242617	0.0220323	0.0227814	0.0158881	0.0131842	0.00489697	0.00557623	-0.004313	-0.0113234	-0.0101139	0.0131187	0.103967	0.0106238	0.010619	0.0120667	0.0236245	0.0168118	0.0173421	0.0202636	0.0141896	0.0295491	0.0326394	0.0154484	0.037956	0.025812	0.0322258
-0.00344047	0.00953697	-0.000678657	0.0296818	0.0286514	0.0295012	0.0161612	0.0154886	0.0165864	0.011284	0.0120631	0.00974937	0.0154988	0.00707228	-8.21098e-05	-0.00707456	-0.00865708	-0.00795209	0.0191257	0.0106238	0.118898	0.0577065	0.0501487	0.0216592	0.0301021	0.0376392	0.0508153	0.0585679	0.0183358	0.0222772	0.00920793	0.0113045	0.0157585	0.00839358
-0.00318927	0.00528069	-0.00233362	0.01613	0.0164306	0.0177531	0.00421443	0.00921226	0.0148198	0.00974563	0.0135471	0.0195038	0.0173939	0.0118203	0.0030781	-0.00372046	-0.00804039	-0.00677859	0.0135102	0.010619	0.0577065	0.0985441	0.0424903	0.0348915	0.0310334	0.0323813	0.0337543	0.0418374	0.0214265	0.0259315	0.016352	0.0199467	0.0290832	0.024524
0.000514602	0.00891354	-0.00131118	0.010064	0.0121935	0.00926402	0.000971471	0.0102684	0.0156432	0.00896844	0.00904053	0.0142949	0.00986819	0.0107189	-0.00196516	-0.00417962	-0.00734571	-0.00669404	0.00729698	0.0120667	0.0501487	0.0424903	0.0700519	0.0177727	0.0215308	0.0350014	0.0440416	0.0475314	0.0260751	0.0276458	0.0113558	0.0248167	0.0265516	0.0252231
-0.00309737	0.000260647	-0.00472893	0.00122628	0.00583914	0.011437	0.00609752	0.00906666	0.0180526	0.019644	0.0433715	0.0504791	0.0545905	0.0378108	0.0181809	0.00226674	-0.00983551	-0.00544443	0.0345772	0.0236245	0.0216592	0.0348915	0.0177727	0.135535	0.0303175	0.0159001	0.0185105	0.0349561	0.00965603	0.0112817	0.0592421	0.0499078	0.0373615	0.0329667
-0.00349725	-0.00351691	-0.00573405	-0.00206221	-0.000858148	0.00115512	-0.0082598	-0.000243925	0.00790095	0.00780312	0.00676574	0.00786452	0.00733828	0.00546482	0.00410713	0.00439985	-0.00694828	-0.00230165	0.0225446	0.0168118	0.0301021	0.0310334	0.0215308	0.0303175	0.120462	0.00579783	0.0131285	0.0207887	0.0139305	0.0125104	0.0175408	0.0268707	0.0317989	0.0284673
-0.00516201	0.00104813	0.000614966	0.0144187	0.0173867	0.0316423	0.0202579	0.0388538	0.0390759	0.0274557	0.0220301	0.0142002	0.0115017	0.00940588	-0.00508372	-0.00515582	-0.00760221	-0.00709424	0.00924927	0.0173421	0.0376392	0.0323813	0.0350014	0.0159001	0.00579783	0.0667103	0.0537861	0.0563938	0.0183374	0.0252169	0.0116001	0.0199886	0.022189	0.0130103
0.0127997	0.0228886	0.017856	0.0281127	0.0246011	0.0274054	0.0236428	0.0223538	0.0164463	0.0164746	0.0138083	0.0105033	0.0137548	0.00754686	-0.00589803	-0.00729318	-0.00960179	-0.00727297	0.0158382	0.0202636	0.0508153	0.0337543	0.0440416	0.0185105	0.0131285	0.0537861	0.0839446	0.0647445	0.0182936	0.021072	0.00447329	0.0144064	0.0172414	0.0105982
-0.00789982	0.00645283	-0.00473813	0.0167272	0.0183317	0.035949	0.0314714	0.0405942	0.0444721	0.0300456	0.0333054	0.0184318	0.0245518	0.0141318	0.000643633	-0.0029973	-0.0118542	-0.00740922	0.028959	0.0141896	0.0585679	0.0418374	0.0475314	0.0349561	0.0207887	0.0563938	0.0647445	0.129492	0.0178211	0.0186099	0.0119166	0.0177773	0.0255295	0.0151664
-0.00375124	-0.0031755	-0.001244	0.00143229	0.00502398	0.00654569	0.000990631	0.00933481	0.01512	0.00716528	0.0113522	0.00674222	0.00123116	-0.000957274	-0.00364568	-0.00647713	-0.00894592	-0.00761317	0.000397796	0.0295491	0.0183358	0.0214265	0.0260751	0.00965603	0.0139305	0.0183374	0.0182936	0.0178211	0.0453377	0.0328876	0.00856613	0.0250822	0.024002	0.0274361
-0.0015631	0.00917909	-0.00194013	0.0180905	0.0175395	0.0159932	0.00773616	0.0147981	0.0158247	0.0146968	0.0138912	0.0109404	0.00145803	0.00231934	-0.00381711	-0.00500501	-0.0110582	-0.00785442	0.0110497	0.0326394	0.0222772	0.0259315	0.0276458	0.0112817	0.0125104	0.0252169	0.021072	0.0186099	0.0328876	0.0468491	0.00675757	0.0167585	0.0191088	0.0225768
-0.0112459	-0.0086202	-0.0118253	-0.00692899	-0.00779898	-0.00464693	-0.00532625	0.00556949	0.0208377	0.0247403	0.0451993	0.05714	0.0451397	0.0348932	0.0203328	0.00850465	-0.00416847	-0.00203601	0.0137998	0.0154484	0.00920793	0.016352	0.0113558	0.0592421	0.0175408	0.0116001	0.00447329	0.0119166	0.00856613	0.00675757	0.0900783	0.0282779	0.0299999	0.0268822
-0.00118909	0.00335606	-0.00469581	3.63774e-05	0.00259185	-0.000289634	-0.003016	0.00661746	0.019811	0.0155133	0.0307994	0.0307154	0.0204049	0.0137149	0.00287744	0.000291256	-0.00801336	-0.00339194	0.0118001	0.037956	0.0113045	0.0199467	0.0248167	0.0499078	0.0268707	0.0199886	0.0144064	0.0177773	0.0250822	0.0167585	0.0282779	0.0920166	0.0760596	0.0800561
-0.00922604	-0.00056276	-0.00830855	-0.00026517	0.00292852	0.0024741	-0.000904269	0.0100405	0.0194961	0.016362	0.0308934	0.0286833	0.0195323	0.0084121	0.000944982	-0.00493722	-0.00897638	-0.00712462	0.0137151	0.025812	0.0157585	0.0290832	0.0265516	0.0373615	0.0317989	0.022189	0.0172414	0.0255295	0.024002	0.0191088	0.0299999	0.0760596	0.0827098	0.0744885
-0.00652861	0.00168666	-0.00252494	0.000499612	-0.00181379	-0.00134433	-0.00708152	0.00381536	0.0154001	0.015768	0.022493	0.0226986	0.0144361	0.00656146	0.000634812	0.000390538	-0.00983437	-0.00310292	0.00996412	0.0322258	0.00839358	0.024524	0.0252231	0.0329667	0.0284673	0.0130103	0.0105982	0.0151664	0.0274361	0.0225768	0.0268822	0.0800561	0.0744885	0.0841759
day5
Puretone2.0kHz_70dB'	Puretone2.4kHz_70dB'	'Puretone2.8kHz_70dB'	'Puretone3.4kHz_70dB'	'Puretone4.0kHz_70dB'	'Puretone4.7kHz_70dB'	'Puretone5.6kHz_70dB'	'Puretone6.7kHz_70dB'	'Puretone8.0kHz_70dB'	'Puretone9.5kHz_70dB'	'Puretone11.3kHz_70dB'	'Puretone13.4kHz_70dB'	'Puretone15.9kHz_70dB'	'Puretone18.9kHz_70dB'	'Puretone22.5kHz_70dB'	'Puretone26.8kHz_70dB'	'Puretone31.8kHz_70dB'	'Puretone37.9kHz_70dB'	'Puretone45.0kHz_70dB'	3-1-70ms_70dB'	'47bird1_70ms_70dB'	'47bird2_70ms_70dB'	'beet-70ms_70dB'	'Call1_70ms_70dB'	'gallop-70ms_70dB'	'indri1-70ms_70dB'	'indri2-70ms_70dB'	'indri3-70ms_70dB'	'keep1-70ms_70dB'	'keep2-70ms_70dB'	'Upsweep0_70dB'	'whale1-70ms_70dB'	'whale2-70ms_70dB'	'WN-70ms_70dB'
0.0940346	0.0608449	0.0566819	0.0376882	0.0186142	0.00939277	0.00880662	-0.000804969	-0.0128172	-0.0134658	-0.0158749	-0.0134507	-0.0155366	-0.0090352	-0.00831425	-0.00126548	-0.00143257	0.00245212	0.00268388	0.00184834	0.00272123	-0.00600989	0.00256938	0.00185253	-0.00211344	-0.00146201	0.0179692	-0.00842584	-0.00545741	0.000354602	-0.0113213	-0.00296322	-0.0065917	-0.00847497
0.0608449	0.0847659	0.0506984	0.0538704	0.034838	0.0174139	0.0155357	0.00542686	-0.00652995	-0.00777291	-0.00816078	-0.0093371	-0.00459726	-0.00106188	-0.00559407	0.00149774	-1.33231e-05	-0.00261043	0.00270107	0.009053	0.00752442	0.00629509	0.0111735	0.00318236	0.00227793	0.00264559	0.0268008	0.0021582	0.00183326	0.005114	-0.0108562	0.00222196	-0.00311968	-0.00367665
0.0566819	0.0506984	0.0624236	0.0332447	0.0159922	0.00631069	0.00453518	-0.00236574	-0.0133258	-0.0100367	-0.0107628	-0.00883482	-0.00950137	-0.00490486	-0.0090764	-0.00305044	-0.00123799	0.00441204	-0.00940317	0.00509708	-0.00117576	-0.000147116	0.00445072	-0.00579116	0.000485011	-0.000968952	0.0172936	-0.00825583	-0.00216306	-0.000136634	-0.0088267	-0.00311959	-0.00768683	-0.00380681
0.0376882	0.0538704	0.0332447	0.0820773	0.0604441	0.0354856	0.0312306	0.0105017	0.00283949	-0.00590031	-0.00327506	-0.00991904	-0.00612144	-0.00278876	-0.00288981	0.0017167	-0.000444385	-0.00277634	0.00908445	0.00291051	0.0206051	0.0137884	0.015165	0.00610382	0.00211964	0.0139423	0.0299706	0.00866477	0.00963722	0.0188735	-0.00488162	-0.00387518	-0.000420155	-0.0046414
0.0186142	0.034838	0.0159922	0.0604441	0.0723161	0.054252	0.0381429	0.0228591	0.0152293	0.0078865	0.00553794	-0.00145255	0.000945068	0.00393891	0.00337263	0.00133033	0.00054414	-0.00282966	0.0143415	0.00838625	0.0266504	0.0240803	0.0180809	0.00982376	-0.00212838	0.025386	0.0315508	0.0251774	0.0123333	0.0229381	9.65261e-05	1.17144e-05	-0.00253885	-0.00300798
0.00939277	0.0174139	0.00631069	0.0354856	0.054252	0.0663088	0.0406621	0.0389683	0.0249388	0.0093271	0.00557216	-0.00629327	-0.00198101	0.00309124	0.000996421	-0.00152595	-0.00325064	-0.00591885	0.0162273	0.0148781	0.0257424	0.0237663	0.0149475	0.012077	-0.000908865	0.0322009	0.032616	0.036894	0.0153708	0.0208871	-0.00485274	0.00449209	-0.000202415	-7.34685e-05
0.00880662	0.0155357	0.00453518	0.0312306	0.0381429	0.0406621	0.0684517	0.0480488	0.0293327	0.0169247	0.00501362	-0.00346112	-0.000338551	0.00278405	0.00525532	0.000105945	-0.00356215	-0.00664288	0.0135789	0.0103232	0.0127755	0.00875688	0.00893509	0.00979799	-0.00299634	0.0243952	0.0240969	0.0334656	0.00788594	0.0139574	0.000300931	-0.00133751	-0.0046575	-0.00502872
-0.000804969	0.00542686	-0.00236574	0.0105017	0.0228591	0.0389683	0.0480488	0.0791541	0.0660987	0.0398413	0.0212931	0.00921435	0.00757841	0.00767621	0.00663815	-0.000182884	-0.00417438	-0.0073792	0.0167364	0.0188016	0.0195703	0.0142937	0.0155333	0.00923615	0.00353728	0.0378929	0.0265941	0.0405152	0.0197457	0.0201467	0.00725532	0.00897908	0.00990233	0.00730329
-0.0128172	-0.00652995	-0.0133258	0.00283949	0.0152293	0.0249388	0.0293327	0.0660987	0.0930134	0.0728888	0.0461077	0.0223713	0.021866	0.0130045	0.0102577	0.00455778	-0.00451564	-0.00776875	0.0259917	0.017966	0.017156	0.0162439	0.0130893	0.015664	0.005545	0.0347989	0.0122604	0.0376102	0.0198417	0.0163988	0.0202758	0.0209548	0.0183796	0.0202223
-0.0134658	-0.00777291	-0.0100367	-0.00590031	0.0078865	0.0093271	0.0169247	0.0398413	0.0728888	0.0943773	0.0662111	0.0408137	0.0295091	0.0204501	0.00492636	-0.000375437	-0.00257539	-0.00949435	0.035877	0.0212345	0.0132786	0.0187789	0.0111233	0.0262841	0.0134323	0.0246502	0.00402794	0.0315209	0.010481	0.0153089	0.0357072	0.0191494	0.0252037	0.0210962
-0.0158749	-0.00816078	-0.0107628	-0.00327506	0.00553794	0.00557216	0.00501362	0.0212931	0.0461077	0.0662111	0.0935955	0.0741903	0.064505	0.0310833	0.0195912	0.00724591	-0.00584526	-0.00856317	0.0314817	0.0253132	0.0134153	0.0217906	0.00746355	0.0523344	0.0144383	0.0253222	0.00502488	0.0315286	0.00780648	0.0127642	0.0515753	0.0307229	0.0307406	0.0270536
-0.0134507	-0.0093371	-0.00883482	-0.00991904	-0.00145255	-0.00629327	-0.00346112	0.00921435	0.0223713	0.0408137	0.0741903	0.0916477	0.0761863	0.0437586	0.0203695	0.00861784	0.000220335	-0.001781	0.0119966	0.0202777	0.011039	0.0211004	0.00931799	0.0524061	0.0155918	0.0119741	0.00617378	0.0162486	0.00222834	0.00564816	0.0553983	0.0257241	0.0284655	0.0179207
-0.0155366	-0.00459726	-0.00950137	-0.00612144	0.000945068	-0.00198101	-0.000338551	0.00757841	0.021866	0.0295091	0.064505	0.0761863	0.0897555	0.0619503	0.0371896	0.0224158	0.00515742	-0.00255218	0.0121689	0.0124301	0.0123871	0.0255194	0.0111908	0.0591126	0.011556	0.0129919	0.00122679	0.0257365	0.00563846	0.00483133	0.0513103	0.0174489	0.0222503	0.017658
-0.0090352	-0.00106188	-0.00490486	-0.00278876	0.00393891	0.00309124	0.00278405	0.00767621	0.0130045	0.0204501	0.0310833	0.0437586	0.0619503	0.0687136	0.0486587	0.0325464	0.018066	0.011921	0.00942366	0.016825	0.00805409	0.0119605	0.00578503	0.0382339	0.00805982	0.00694203	0.00129355	0.0125906	0.00366456	0.00526782	0.0363596	0.00966693	0.0116766	0.00903498
-0.00831425	-0.00559407	-0.0090764	-0.00288981	0.00337263	0.000996421	0.00525532	0.00663815	0.0102577	0.00492636	0.0195912	0.0203695	0.0371896	0.0486587	0.0753502	0.0591874	0.0359731	0.0256684	0.022709	0.00784556	0.00728432	0.00857648	0.00698345	0.0282074	0.00913041	0.000567334	-0.00162856	0.0110767	0.00276294	0.00482377	0.0264494	0.00582757	0.00881772	0.00646567
-0.00126548	0.00149774	-0.00305044	0.0017167	0.00133033	-0.00152595	0.000105945	-0.000182884	0.00455778	-0.000375437	0.00724591	0.00861784	0.0224158	0.0325464	0.0591874	0.0598416	0.0504877	0.0405303	0.0256745	-0.00224022	-0.00255218	-0.00170368	-0.00180802	0.0117448	-0.00113906	-0.00298972	-0.00606792	-0.00101773	-0.00295277	-0.000832881	0.00964864	-0.000961427	0.00171144	-0.00186546
-0.00143257	-1.33231e-05	-0.00123799	-0.000444385	0.00054414	-0.00325064	-0.00356215	-0.00417438	-0.00451564	-0.00257539	-0.00584526	0.000220335	0.00515742	0.018066	0.0359731	0.0504877	0.0510322	0.0479958	0.0291649	-0.00759981	-0.00673955	-0.00655144	-0.0102061	2.33207e-05	-0.00563781	-0.00902929	-0.00825765	-0.0121962	-0.00845308	-0.00669691	-8.84935e-05	-0.00710132	-0.00728918	-0.00510652
0.00245212	-0.00261043	0.00441204	-0.00277634	-0.00282966	-0.00591885	-0.00664288	-0.0073792	-0.00776875	-0.00949435	-0.00856317	-0.001781	-0.00255218	0.011921	0.0256684	0.0405303	0.0479958	0.0556202	0.0365875	-0.00912399	-0.0123142	-0.0116746	-0.00739538	-0.00571505	-0.00432833	-0.0086404	-0.00672543	-0.0145856	-0.00773679	-0.0094035	-0.00273657	-0.00529193	-0.00886991	-0.00307688
0.00268388	0.00270107	-0.00940317	0.00908445	0.0143415	0.0162273	0.0135789	0.0167364	0.0259917	0.035877	0.0314817	0.0119966	0.0121689	0.00942366	0.022709	0.0256745	0.0291649	0.0365875	0.199712	0.0124942	0.0234141	0.0120401	0.0107361	0.0369021	0.0211522	0.00562304	0.0114702	0.0386836	-0.00167643	0.0136717	0.0296191	0.0206792	0.0233466	0.0142663
0.00184834	0.009053	0.00509708	0.00291051	0.00838625	0.0148781	0.0103232	0.0188016	0.017966	0.0212345	0.0253132	0.0202777	0.0124301	0.016825	0.00784556	-0.00224022	-0.00759981	-0.00912399	0.0124942	0.11421	0.0130198	0.0164684	0.0201133	0.028866	0.0185569	0.0258862	0.0282259	0.0145831	0.0307418	0.0404539	0.0194894	0.0412073	0.0348619	0.0337791
0.00272123	0.00752442	-0.00117576	0.0206051	0.0266504	0.0257424	0.0127755	0.0195703	0.017156	0.0132786	0.0134153	0.011039	0.0123871	0.00805409	0.00728432	-0.00255218	-0.00673955	-0.0123142	0.0234141	0.0130198	0.105698	0.0623899	0.0460175	0.0193684	0.0305195	0.0287742	0.0390484	0.0620111	0.0205171	0.0263816	0.015043	0.016083	0.0111281	0.0107072
-0.00600989	0.00629509	-0.000147116	0.0137884	0.0240803	0.0237663	0.00875688	0.0142937	0.0162439	0.0187789	0.0217906	0.0211004	0.0255194	0.0119605	0.00857648	-0.00170368	-0.00655144	-0.0116746	0.0120401	0.0164684	0.0623899	0.103016	0.0429018	0.040722	0.0311069	0.0285745	0.0294625	0.0446256	0.0274743	0.0288271	0.0249331	0.0334156	0.0286441	0.0286499
0.00256938	0.0111735	0.00445072	0.015165	0.0180809	0.0149475	0.00893509	0.0155333	0.0130893	0.0111233	0.00746355	0.00931799	0.0111908	0.00578503	0.00698345	-0.00180802	-0.0102061	-0.00739538	0.0107361	0.0201133	0.0460175	0.0429018	0.0672321	0.0198681	0.0224941	0.031521	0.036117	0.0495205	0.036061	0.0337683	0.0145258	0.0220626	0.0257802	0.0244977
0.00185253	0.00318236	-0.00579116	0.00610382	0.00982376	0.012077	0.00979799	0.00923615	0.015664	0.0262841	0.0523344	0.0524061	0.0591126	0.0382339	0.0282074	0.0117448	2.33207e-05	-0.00571505	0.0369021	0.028866	0.0193684	0.040722	0.0198681	0.142948	0.0266714	0.0160027	0.019256	0.0380359	0.0136539	0.0167059	0.0660868	0.0510968	0.0491572	0.0398498
-0.00211344	0.00227793	0.000485011	0.00211964	-0.00212838	-0.000908865	-0.00299634	0.00353728	0.005545	0.0134323	0.0144383	0.0155918	0.011556	0.00805982	0.00913041	-0.00113906	-0.00563781	-0.00432833	0.0211522	0.0185569	0.0305195	0.0311069	0.0224941	0.0266714	0.125171	0.00662582	0.0108495	0.0234566	0.0203292	0.012256	0.0309795	0.0354385	0.0378639	0.0270841
-0.00146201	0.00264559	-0.000968952	0.0139423	0.025386	0.0322009	0.0243952	0.0378929	0.0347989	0.0246502	0.0253222	0.0119741	0.0129919	0.00694203	0.000567334	-0.00298972	-0.00902929	-0.0086404	0.00562304	0.0258862	0.0287742	0.0285745	0.031521	0.0160027	0.00662582	0.0612363	0.0484707	0.0535486	0.0214449	0.0317438	0.0137606	0.0201254	0.0198728	0.0210172
0.0179692	0.0268008	0.0172936	0.0299706	0.0315508	0.032616	0.0240969	0.0265941	0.0122604	0.00402794	0.00502488	0.00617378	0.00122679	0.00129355	-0.00162856	-0.00606792	-0.00825765	-0.00672543	0.0114702	0.0282259	0.0390484	0.0294625	0.036117	0.019256	0.0108495	0.0484707	0.0853683	0.0524174	0.0214615	0.0292913	0.0010969	0.0183832	0.0132486	0.00969755
-0.00842584	0.0021582	-0.00825583	0.00866477	0.0251774	0.036894	0.0334656	0.0405152	0.0376102	0.0315209	0.0315286	0.0162486	0.0257365	0.0125906	0.0110767	-0.00101773	-0.0121962	-0.0145856	0.0386836	0.0145831	0.0620111	0.0446256	0.0495205	0.0380359	0.0234566	0.0535486	0.0524174	0.131036	0.0287831	0.0259694	0.0184212	0.0241966	0.0244638	0.0191885
-0.00545741	0.00183326	-0.00216306	0.00963722	0.0123333	0.0153708	0.00788594	0.0197457	0.0198417	0.010481	0.00780648	0.00222834	0.00563846	0.00366456	0.00276294	-0.00295277	-0.00845308	-0.00773679	-0.00167643	0.0307418	0.0205171	0.0274743	0.036061	0.0136539	0.0203292	0.0214449	0.0214615	0.0287831	0.0510137	0.0369395	0.0100661	0.0300918	0.0288342	0.0301745
0.000354602	0.005114	-0.000136634	0.0188735	0.0229381	0.0208871	0.0139574	0.0201467	0.0163988	0.0153089	0.0127642	0.00564816	0.00483133	0.00526782	0.00482377	-0.000832881	-0.00669691	-0.0094035	0.0136717	0.0404539	0.0263816	0.0288271	0.0337683	0.0167059	0.012256	0.0317438	0.0292913	0.0259694	0.0369395	0.0513678	0.00574176	0.0210739	0.0194705	0.0224005
-0.0113213	-0.0108562	-0.0088267	-0.00488162	9.65261e-05	-0.00485274	0.000300931	0.00725532	0.0202758	0.0357072	0.0515753	0.0553983	0.0513103	0.0363596	0.0264494	0.00964864	-8.84935e-05	-0.00273657	0.0296191	0.0194894	0.015043	0.0249331	0.0145258	0.0660868	0.0309795	0.0137606	0.0010969	0.0184212	0.0100661	0.00574176	0.101711	0.0353433	0.0357125	0.0305513
-0.00296322	0.00222196	-0.00311959	-0.00387518	1.17144e-05	0.00449209	-0.00133751	0.00897908	0.0209548	0.0191494	0.0307229	0.0257241	0.0174489	0.00966693	0.00582757	-0.000961427	-0.00710132	-0.00529193	0.0206792	0.0412073	0.016083	0.0334156	0.0220626	0.0510968	0.0354385	0.0201254	0.0183832	0.0241966	0.0300918	0.0210739	0.0353433	0.0865069	0.0773348	0.0749778
-0.0065917	-0.00311968	-0.00768683	-0.000420155	-0.00253885	-0.000202415	-0.0046575	0.00990233	0.0183796	0.0252037	0.0307406	0.0284655	0.0222503	0.0116766	0.00881772	0.00171144	-0.00728918	-0.00886991	0.0233466	0.0348619	0.0111281	0.0286441	0.0257802	0.0491572	0.0378639	0.0198728	0.0132486	0.0244638	0.0288342	0.0194705	0.0357125	0.0773348	0.0759673	0.0715275
-0.00847497	-0.00367665	-0.00380681	-0.0046414	-0.00300798	-7.34685e-05	-0.00502872	0.00730329	0.0202223	0.0210962	0.0270536	0.0179207	0.017658	0.00903498	0.00646567	-0.00186546	-0.00510652	-0.00307688	0.0142663	0.0337791	0.0107072	0.0286499	0.0244977	0.0398498	0.0270841	0.0210172	0.00969755	0.0191885	0.0301745	0.0224005	0.0305513	0.0749778	0.0715275	0.0676697
day7
Puretone2.0kHz_70dB'	Puretone2.4kHz_70dB'	'Puretone2.8kHz_70dB'	'Puretone3.4kHz_70dB'	'Puretone4.0kHz_70dB'	'Puretone4.7kHz_70dB'	'Puretone5.6kHz_70dB'	'Puretone6.7kHz_70dB'	'Puretone8.0kHz_70dB'	'Puretone9.5kHz_70dB'	'Puretone11.3kHz_70dB'	'Puretone13.4kHz_70dB'	'Puretone15.9kHz_70dB'	'Puretone18.9kHz_70dB'	'Puretone22.5kHz_70dB'	'Puretone26.8kHz_70dB'	'Puretone31.8kHz_70dB'	'Puretone37.9kHz_70dB'	'Puretone45.0kHz_70dB'	3-1-70ms_70dB'	'47bird1_70ms_70dB'	'47bird2_70ms_70dB'	'beet-70ms_70dB'	'Call1_70ms_70dB'	'gallop-70ms_70dB'	'indri1-70ms_70dB'	'indri2-70ms_70dB'	'indri3-70ms_70dB'	'keep1-70ms_70dB'	'keep2-70ms_70dB'	'Upsweep0_70dB'	'whale1-70ms_70dB'	'whale2-70ms_70dB'	'WN-70ms_70dB'
0.0904531	0.0467311	0.0470623	0.0285103	0.0151341	0.0082422	0.00412153	-0.00623205	-0.00321271	-0.00421395	-0.0081155	-0.00629438	-0.00824993	-0.00773266	-0.00457683	-0.000413743	0.00135082	0.00584745	-0.000378581	8.90746e-05	-0.00238637	-0.00457764	-0.00275323	0.000233852	-0.00964613	0.00259107	0.0134782	-0.00544465	-0.0067382	0.00105744	-0.0104672	-0.00835112	-0.0119225	-0.00899598
0.0467311	0.0780577	0.0450681	0.053776	0.0258935	0.0148867	0.00779267	0.000558082	0.00216636	-0.00361271	-0.00284112	-0.00294152	0.000907203	-0.00283829	-0.00109904	-0.00757299	-0.00350156	-0.00281791	-0.00157103	0.0136954	0.0043941	0.00371803	0.00604077	0.00817515	-0.000131148	0.0063024	0.0206306	0.00536104	0.00513153	0.0092198	-0.00331722	-0.00253841	0.000363863	-0.000668513
0.0470623	0.0450681	0.0473081	0.0330823	0.0172716	0.00413567	0.00473877	-0.007235	-0.00701424	-0.0070015	-0.0129806	-0.00963037	-0.00708935	-0.00711014	-0.0027041	-0.00549553	-0.0019197	-0.00178868	-0.011003	0.000103334	0.00405365	-0.0117988	-0.0019109	-0.00698829	-0.0024057	0.00235864	0.0185509	-0.0047129	-0.00594403	-0.00238739	-0.0083314	-0.00534819	-0.00687939	-0.00511844
0.0285103	0.053776	0.0330823	0.0709147	0.0565332	0.0277371	0.0200242	0.00337155	0.00669145	-0.00468377	0.00158426	-0.010482	-0.00118932	-0.00273992	-0.00488133	-0.00836865	-0.00470058	-0.00394021	0.00111208	0.00484903	0.0161077	0.0105192	0.00608676	-0.00501039	0.00317545	0.0114919	0.0234599	0.00768442	0.00323748	0.0154126	-0.00897505	-0.00767023	-0.00326859	-0.00178352
0.0151341	0.0258935	0.0172716	0.0565332	0.0591878	0.0432888	0.0319069	0.0244215	0.016795	0.0104191	0.0050604	-0.00526805	0.00648934	0.00845231	0.00379799	-0.00306978	-0.00499889	-0.0041402	0.0180969	0.00273346	0.0210517	0.0111514	0.00750061	0.00868714	0.00293184	0.0161561	0.0199701	0.0235063	0.00293258	0.0151716	-0.00247585	-0.00182709	0.000899726	-0.0031814
0.0082422	0.0148867	0.00413567	0.0277371	0.0432888	0.0592245	0.0399897	0.0429216	0.0368812	0.019901	0.00779234	-0.00159873	0.00368384	0.00170485	0.00176615	-0.00165573	-0.00234293	-0.00400176	0.0226219	0.00957993	0.0138341	0.0163698	0.00950805	0.00959293	0.00481533	0.0246882	0.0179106	0.0323878	0.005947	0.0152254	0.0014039	0.00254571	0.000504527	0.00728123
0.00412153	0.00779267	0.00473877	0.0200242	0.0319069	0.0399897	0.0470965	0.0455385	0.0353706	0.0160304	0.00600424	-0.00289519	0.0019131	0.00602993	0.00169467	-0.00342985	-0.00371325	-0.00328776	0.012034	0.00812352	0.0105855	0.00654892	0.00579373	0.00598876	0.00401564	0.0179426	0.0159922	0.0297707	0.0065887	0.00841231	0.00260881	-0.00125615	-0.00090738	0.00382594
-0.00623205	0.000558082	-0.007235	0.00337155	0.0244215	0.0429216	0.0455385	0.0853739	0.0809516	0.0472153	0.0203248	0.00712124	0.0149119	0.0120017	0.00213331	-0.00109872	-0.0093057	-0.00637522	0.0313834	0.0130517	0.0146763	0.00629269	0.00726973	0.00493152	0.0100801	0.0269085	0.0147487	0.0422497	0.0106111	0.012231	0.00649917	0.0116686	0.0122969	0.00793032
-0.00321271	0.00216636	-0.00701424	0.00669145	0.016795	0.0368812	0.0353706	0.0809516	0.100198	0.0781318	0.0410197	0.0164006	0.0172103	0.0147511	0.00244413	-0.00389781	-0.00796901	-0.00575912	0.0415985	0.0136448	0.017181	0.00763117	0.000147939	0.00648407	0.0112382	0.0309067	0.0134781	0.040352	0.00712424	0.00819335	0.0136622	0.0111605	0.0105997	0.0137979
-0.00421395	-0.00361271	-0.0070015	-0.00468377	0.0104191	0.019901	0.0160304	0.0472153	0.0781318	0.106906	0.0641064	0.0361886	0.0381972	0.023968	0.0153104	0.00512969	-0.00461812	-0.00421476	0.0444553	0.0186768	0.0202173	0.0136197	0.00781746	0.0236243	0.00987184	0.0190704	0.0110352	0.0338365	0.00579038	0.0114993	0.0254219	0.0147948	0.00800023	0.0113166
-0.0081155	-0.00284112	-0.0129806	0.00158426	0.0050604	0.00779234	0.00600424	0.0203248	0.0410197	0.0641064	0.0751632	0.0620502	0.0580149	0.0395687	0.0149996	0.00439441	-0.00189292	-0.00184962	0.0306574	0.0213842	0.0169752	0.0149022	0.00687214	0.0403349	0.0109202	0.0135559	0.0108	0.0199683	0.00356588	0.012029	0.0476799	0.0192262	0.0207569	0.0176704
-0.00629438	-0.00294152	-0.00963037	-0.010482	-0.00526805	-0.00159873	-0.00289519	0.00712124	0.0164006	0.0361886	0.0620502	0.0773519	0.0670672	0.0389204	0.0218379	0.0102066	0.00255754	-0.00284279	0.0188889	0.0161971	0.0168686	0.0228675	0.00581413	0.0511962	0.017856	0.0103395	0.00828266	0.0142765	0.0018222	0.00892946	0.0550892	0.0215015	0.0202149	0.0214964
-0.00824993	0.000907203	-0.00708935	-0.00118932	0.00648934	0.00368384	0.0019131	0.0149119	0.0172103	0.0381972	0.0580149	0.0670672	0.0821804	0.0638256	0.0335112	0.0206012	0.000442117	-0.00500136	0.0190536	0.0179969	0.0209743	0.021811	0.00714127	0.0518902	0.0158395	0.00460446	0.0107365	0.0219117	0.00257366	0.00800268	0.0530799	0.0194281	0.0134544	0.016453
-0.00773266	-0.00283829	-0.00711014	-0.00273992	0.00845231	0.00170485	0.00602993	0.0120017	0.0147511	0.023968	0.0395687	0.0389204	0.0638256	0.0637106	0.0420202	0.0294877	0.00731715	0.00432062	0.0173425	0.0154817	0.0153303	0.0145249	0.00337294	0.032374	0.0102511	0.00312736	0.00238302	0.00952506	0.00614151	0.0065284	0.0279338	0.0125285	0.00970365	0.00763469
-0.00457683	-0.00109904	-0.0027041	-0.00488133	0.00379799	0.00176615	0.00169467	0.00213331	0.00244413	0.0153104	0.0149996	0.0218379	0.0335112	0.0420202	0.0653799	0.0504963	0.0360003	0.0197787	0.0228733	0.0138358	0.00652931	0.00884084	0.000918085	0.0169951	0.0105661	-0.00121356	-0.00489777	0.0059074	0.0005676	0.00337591	0.0209993	0.00461395	0.00420335	0.00601729
-0.000413743	-0.00757299	-0.00549553	-0.00836865	-0.00306978	-0.00165573	-0.00342985	-0.00109872	-0.00389781	0.00512969	0.00439441	0.0102066	0.0206012	0.0294877	0.0504963	0.0631835	0.0428508	0.0388439	0.0277829	-0.00264027	-0.00169094	0.00179	-0.00244564	0.00336636	-0.00664896	-0.00347888	-0.00631605	0.00250354	-0.0014732	-0.00226201	0.0105293	-0.00135485	-0.00252354	0.000832436
0.00135082	-0.00350156	-0.0019197	-0.00470058	-0.00499889	-0.00234293	-0.00371325	-0.0093057	-0.00796901	-0.00461812	-0.00189292	0.00255754	0.000442117	0.00731715	0.0360003	0.0428508	0.0427084	0.0450904	0.0265179	-0.00640231	-0.0072271	-0.00333553	-0.00687499	-0.00490882	-0.00216039	-0.0073765	-0.00888486	-0.00757669	-0.00695814	-0.00265109	0.00172328	-0.00646294	-0.00331024	-0.00647126
0.00584745	-0.00281791	-0.00178868	-0.00394021	-0.0041402	-0.00400176	-0.00328776	-0.00637522	-0.00575912	-0.00421476	-0.00184962	-0.00284279	-0.00500136	0.00432062	0.0197787	0.0388439	0.0450904	0.0459503	0.0371371	-0.0112973	-0.0106674	-0.0124449	-0.00720982	-0.00926069	-0.00656358	-0.00998873	-0.00458027	-0.00863274	-0.00510981	-0.00877395	-0.00124367	-0.00440484	-0.00491364	-0.00648189
-0.000378581	-0.00157103	-0.011003	0.00111208	0.0180969	0.0226219	0.012034	0.0313834	0.0415985	0.0444553	0.0306574	0.0188889	0.0190536	0.0173425	0.0228733	0.0277829	0.0265179	0.0371371	0.210796	0.014033	0.01996	0.0112122	0.00519522	0.0320923	0.0296624	0.00782842	0.0138367	0.0459246	0.00712626	0.00344411	0.0260242	0.0177358	0.0221107	0.014217
8.90746e-05	0.0136954	0.000103334	0.00484903	0.00273346	0.00957993	0.00812352	0.0130517	0.0136448	0.0186768	0.0213842	0.0161971	0.0179969	0.0154817	0.0138358	-0.00264027	-0.00640231	-0.0112973	0.014033	0.0894976	0.0117559	0.0149404	0.0188371	0.0183784	0.0205658	0.0160243	0.0176646	0.0152076	0.0275245	0.0404983	0.0110947	0.0245732	0.0220376	0.02703
-0.00238637	0.0043941	0.00405365	0.0161077	0.0210517	0.0138341	0.0105855	0.0146763	0.017181	0.0202173	0.0169752	0.0168686	0.0209743	0.0153303	0.00652931	-0.00169094	-0.0072271	-0.0106674	0.01996	0.0117559	0.106652	0.0462423	0.0361527	0.0249104	0.0293142	0.0210993	0.0359552	0.0527627	0.00858829	0.0126696	0.0183242	0.0175251	0.00764194	0.0103003
-0.00457764	0.00371803	-0.0117988	0.0105192	0.0111514	0.0163698	0.00654892	0.00629269	0.00763117	0.0136197	0.0149022	0.0228675	0.021811	0.0145249	0.00884084	0.00179	-0.00333553	-0.0124449	0.0112122	0.0149404	0.0462423	0.0835999	0.0304598	0.0319297	0.0228685	0.0264781	0.0311883	0.0425315	0.0209761	0.0223336	0.0191111	0.0206954	0.0170655	0.0193268
-0.00275323	0.00604077	-0.0019109	0.00608676	0.00750061	0.00950805	0.00579373	0.00726973	0.000147939	0.00781746	0.00687214	0.00581413	0.00714127	0.00337294	0.000918085	-0.00244564	-0.00687499	-0.00720982	0.00519522	0.0188371	0.0361527	0.0304598	0.0562016	0.0156212	0.023179	0.021322	0.0330838	0.0351652	0.0266881	0.0203776	0.00873426	0.0168458	0.0152696	0.0146619
0.000233852	0.00817515	-0.00698829	-0.00501039	0.00868714	0.00959293	0.00598876	0.00493152	0.00648407	0.0236243	0.0403349	0.0511962	0.0518902	0.032374	0.0169951	0.00336636	-0.00490882	-0.00926069	0.0320923	0.0183784	0.0249104	0.0319297	0.0156212	0.139682	0.0202379	0.0178217	0.014647	0.0323814	0.0066704	0.0121862	0.0630509	0.0461058	0.0357364	0.0344491
-0.00964613	-0.000131148	-0.0024057	0.00317545	0.00293184	0.00481533	0.00401564	0.0100801	0.0112382	0.00987184	0.0109202	0.017856	0.0158395	0.0102511	0.0105661	-0.00664896	-0.00216039	-0.00656358	0.0296624	0.0205658	0.0293142	0.0228685	0.023179	0.0202379	0.118599	0.00593509	0.0107125	0.0247186	0.018666	0.0106317	0.0220167	0.0285707	0.033283	0.023246
0.00259107	0.0063024	0.00235864	0.0114919	0.0161561	0.0246882	0.0179426	0.0269085	0.0309067	0.0190704	0.0135559	0.0103395	0.00460446	0.00312736	-0.00121356	-0.00347888	-0.0073765	-0.00998873	0.00782842	0.0160243	0.0210993	0.0264781	0.021322	0.0178217	0.00593509	0.0468245	0.0455046	0.0431696	0.0205166	0.0233302	0.0109672	0.0147475	0.00836931	0.0151577
0.0134782	0.0206306	0.0185509	0.0234599	0.0199701	0.0179106	0.0159922	0.0147487	0.0134781	0.0110352	0.0108	0.00828266	0.0107365	0.00238302	-0.00489777	-0.00631605	-0.00888486	-0.00458027	0.0138367	0.0176646	0.0359552	0.0311883	0.0330838	0.014647	0.0107125	0.0455046	0.0728609	0.0486612	0.0171212	0.0199946	0.00401784	0.0113275	0.00663161	0.0089814
-0.00544465	0.00536104	-0.0047129	0.00768442	0.0235063	0.0323878	0.0297707	0.0422497	0.040352	0.0338365	0.0199683	0.0142765	0.0219117	0.00952506	0.0059074	0.00250354	-0.00757669	-0.00863274	0.0459246	0.0152076	0.0527627	0.0425315	0.0351652	0.0323814	0.0247186	0.0431696	0.0486612	0.126932	0.0227669	0.0196901	0.0184134	0.0170736	0.0120322	0.0184387
-0.0067382	0.00513153	-0.00594403	0.00323748	0.00293258	0.005947	0.0065887	0.0106111	0.00712424	0.00579038	0.00356588	0.0018222	0.00257366	0.00614151	0.0005676	-0.0014732	-0.00695814	-0.00510981	0.00712626	0.0275245	0.00858829	0.0209761	0.0266881	0.0066704	0.018666	0.0205166	0.0171212	0.0227669	0.0387017	0.0272086	0.00120914	0.0209904	0.0180312	0.0204953
0.00105744	0.0092198	-0.00238739	0.0154126	0.0151716	0.0152254	0.00841231	0.012231	0.00819335	0.0114993	0.012029	0.00892946	0.00800268	0.0065284	0.00337591	-0.00226201	-0.00265109	-0.00877395	0.00344411	0.0404983	0.0126696	0.0223336	0.0203776	0.0121862	0.0106317	0.0233302	0.0199946	0.0196901	0.0272086	0.0429081	0.00485215	0.0142834	0.00997193	0.0104128
-0.0104672	-0.00331722	-0.0083314	-0.00897505	-0.00247585	0.0014039	0.00260881	0.00649917	0.0136622	0.0254219	0.0476799	0.0550892	0.0530799	0.0279338	0.0209993	0.0105293	0.00172328	-0.00124367	0.0260242	0.0110947	0.0183242	0.0191111	0.00873426	0.0630509	0.0220167	0.0109672	0.00401784	0.0184134	0.00120914	0.00485215	0.0899244	0.027455	0.0281935	0.019858
-0.00835112	-0.00253841	-0.00534819	-0.00767023	-0.00182709	0.00254571	-0.00125615	0.0116686	0.0111605	0.0147948	0.0192262	0.0215015	0.0194281	0.0125285	0.00461395	-0.00135485	-0.00646294	-0.00440484	0.0177358	0.0245732	0.0175251	0.0206954	0.0168458	0.0461058	0.0285707	0.0147475	0.0113275	0.0170736	0.0209904	0.0142834	0.027455	0.0815561	0.0649798	0.0636903
-0.0119225	0.000363863	-0.00687939	-0.00326859	0.000899726	0.000504527	-0.00090738	0.0122969	0.0105997	0.00800023	0.0207569	0.0202149	0.0134544	0.00970365	0.00420335	-0.00252354	-0.00331024	-0.00491364	0.0221107	0.0220376	0.00764194	0.0170655	0.0152696	0.0357364	0.033283	0.00836931	0.00663161	0.0120322	0.0180312	0.00997193	0.0281935	0.0649798	0.0707474	0.0611884
-0.00899598	-0.000668513	-0.00511844	-0.00178352	-0.0031814	0.00728123	0.00382594	0.00793032	0.0137979	0.0113166	0.0176704	0.0214964	0.016453	0.00763469	0.00601729	0.000832436	-0.00647126	-0.00648189	0.014217	0.02703	0.0103003	0.0193268	0.0146619	0.0344491	0.023246	0.0151577	0.0089814	0.0184387	0.0204953	0.0104128	0.019858	0.0636903	0.0611884	0.0602621
day9
Puretone2.0kHz_70dB'	Puretone2.4kHz_70dB'	'Puretone2.8kHz_70dB'	'Puretone3.4kHz_70dB'	'Puretone4.0kHz_70dB'	'Puretone4.7kHz_70dB'	'Puretone5.6kHz_70dB'	'Puretone6.7kHz_70dB'	'Puretone8.0kHz_70dB'	'Puretone9.5kHz_70dB'	'Puretone11.3kHz_70dB'	'Puretone13.4kHz_70dB'	'Puretone15.9kHz_70dB'	'Puretone18.9kHz_70dB'	'Puretone22.5kHz_70dB'	'Puretone26.8kHz_70dB'	'Puretone31.8kHz_70dB'	'Puretone37.9kHz_70dB'	'Puretone45.0kHz_70dB'	3-1-70ms_70dB'	'47bird1_70ms_70dB'	'47bird2_70ms_70dB'	'beet-70ms_70dB'	'Call1_70ms_70dB'	'gallop-70ms_70dB'	'indri1-70ms_70dB'	'indri2-70ms_70dB'	'indri3-70ms_70dB'	'keep1-70ms_70dB'	'keep2-70ms_70dB'	'Upsweep0_70dB'	'whale1-70ms_70dB'	'whale2-70ms_70dB'	'WN-70ms_70dB'
0.0705799	0.0479147	0.0467855	0.0285454	0.0121391	0.00434432	0.00436043	-0.00998782	-0.0134988	-0.0161488	-0.0136526	-0.0114098	-0.00959723	-0.00793519	-0.00784959	-3.70777e-05	0.00396255	0.00651375	-0.00684491	-0.00507175	-0.000466996	-0.00657448	-0.0016915	-0.00475561	-0.002338	-0.00406533	0.0111401	-0.00523088	-0.00172944	-0.00423444	-0.0128159	-0.00826513	-0.00830427	-0.0110168
0.0479147	0.0835431	0.0481479	0.0694749	0.0474502	0.0240306	0.0210476	0.00266652	-0.000851635	-0.00494659	-0.00246677	-0.0045553	-0.00219023	0.000584139	-0.00314965	-0.00404761	0.00365033	-0.00242833	-0.000295197	0.00513595	0.00644675	0.00351307	0.00470482	0.00491267	-4.3056e-05	0.0121783	0.0141884	0.00462632	0.0021772	0.00436677	-0.00475141	-0.0025106	-0.00307724	0.000272942
0.0467855	0.0481479	0.0611718	0.0395023	0.0222276	0.00308748	0.00675597	-0.00519463	-0.0122534	-0.0141653	-0.0116928	-0.0163112	-0.012741	-0.00823059	-0.00814849	-0.00312435	0.00404726	0.00150124	-0.00709391	-0.00397776	0.00220298	-0.00182189	0.000649083	-0.00339518	-0.00573204	0.00232067	0.0138145	-0.00712378	-0.00446325	-0.00173982	-0.0129143	-0.0079803	-0.0124217	-0.0118043
0.0285454	0.0694749	0.0395023	0.0997912	0.0741304	0.0420746	0.0415082	0.00420398	0.00197898	-0.00574613	-0.00498581	-0.00752138	-0.00323343	0.000101415	0.000988643	-0.00129384	0.00179799	-0.00152574	0.0133488	0.00397499	0.0206004	0.00655375	0.00886179	0.00390893	0.0083239	0.0191545	0.0245942	0.0178514	0.00414774	0.0146219	-0.00858935	-0.00429079	-0.00731683	-0.00119006
0.0121391	0.0474502	0.0222276	0.0741304	0.080085	0.063059	0.0539119	0.0215268	0.0201337	0.0112415	0.00392112	-0.00510595	0.00439722	0.00147147	0.00331797	0.00510556	-0.0018486	-0.00145224	0.0225297	0.00048698	0.0240806	0.0144849	0.012423	0.00312692	0.00339337	0.0270059	0.0216471	0.0320287	0.00437264	0.0156796	-0.000854032	0.000987677	-0.00222554	-0.000764978
0.00434432	0.0240306	0.00308748	0.0420746	0.063059	0.0749615	0.0542844	0.0476455	0.0377413	0.0227814	0.0122602	-0.00111199	0.00471528	0.00786773	0.00895411	0.00317811	-0.00475022	-0.0063629	0.0255568	0.00590029	0.0234221	0.0168895	0.0129462	0.0108257	0.00526481	0.0364562	0.0276897	0.0430345	0.00573961	0.0238983	-0.00031752	0.00214352	-7.13976e-06	0.00620828
0.00436043	0.0210476	0.00675597	0.0415082	0.0539119	0.0542844	0.0679426	0.0370708	0.0278386	0.0155984	0.0028609	-0.00562508	0.000533699	0.00391067	0.00827614	0.00561667	-0.00153453	-0.00366294	0.0235125	0.00241367	0.0177331	0.00798113	0.0135179	0.00346859	0.00171586	0.0267622	0.0227976	0.0393172	0.000397223	0.0133131	-0.00378461	-0.000668502	-0.00163171	-0.00116403
-0.00998782	0.00266652	-0.00519463	0.00420398	0.0215268	0.0476455	0.0370708	0.0742599	0.0698442	0.049096	0.0271672	0.0124708	0.0110123	0.0146103	0.00276603	0.000904021	-0.00540933	-0.00783621	0.0241439	0.0111579	0.0103104	0.00911813	0.0106408	0.017807	0.00568789	0.0346327	0.0162349	0.0379949	0.012461	0.0175554	0.0113199	0.0084723	0.00859799	0.00828997
-0.0134988	-0.000851635	-0.0122534	0.00197898	0.0201337	0.0377413	0.0278386	0.0698442	0.0985479	0.0852736	0.0407614	0.0191509	0.0161263	0.0219136	0.0118238	0.00349456	-0.0117358	-0.00991439	0.028546	0.015999	0.0150646	0.00936375	0.0159706	0.0188321	0.0102473	0.0360661	0.0184241	0.0395054	0.0134206	0.0223063	0.0148748	0.0103714	0.0156434	0.011946
-0.0161488	-0.00494659	-0.0141653	-0.00574613	0.0112415	0.0227814	0.0155984	0.049096	0.0852736	0.116014	0.0598292	0.0382665	0.0321802	0.0243781	0.0154608	0.00337075	-0.0113259	-0.00571088	0.0367713	0.0223684	0.0131237	0.00858896	0.0156321	0.0279249	0.0128988	0.0260488	0.00933667	0.0349404	0.0111458	0.0157773	0.0282174	0.0209719	0.0173922	0.0186749
-0.0136526	-0.00246677	-0.0116928	-0.00498581	0.00392112	0.0122602	0.0028609	0.0271672	0.0407614	0.0598292	0.0889899	0.0726916	0.0660239	0.0397306	0.0243282	0.0131118	-0.00599972	-0.00146182	0.0264358	0.0293967	0.00862633	0.0114963	0.00958666	0.0556265	0.0183488	0.01696	0.00493763	0.0232156	0.00892499	0.0181285	0.0578449	0.0344644	0.0351059	0.0272429
-0.0114098	-0.0045553	-0.0163112	-0.00752138	-0.00510595	-0.00111199	-0.00562508	0.0124708	0.0191509	0.0382665	0.0726916	0.0819047	0.0756312	0.0447162	0.0236199	0.0094623	-0.00182672	-0.00326105	0.00955547	0.0209027	0.0139401	0.0138521	0.0103891	0.0527097	0.0151211	0.00838648	0.00466777	0.0119491	0.00992714	0.00778939	0.0545767	0.0340688	0.0298601	0.0243412
-0.00959723	-0.00219023	-0.012741	-0.00323343	0.00439722	0.00471528	0.000533699	0.0110123	0.0161263	0.0321802	0.0660239	0.0756312	0.0923689	0.0637336	0.0405902	0.0205627	0.00830881	0.00501868	0.0158658	0.0225955	0.01163	0.0128548	0.010369	0.0537418	0.0149495	0.0108539	0.00412002	0.0195338	0.00494266	0.0112773	0.0510782	0.0218701	0.0186926	0.0163837
-0.00793519	0.000584139	-0.00823059	0.000101415	0.00147147	0.00786773	0.00391067	0.0146103	0.0219136	0.0243781	0.0397306	0.0447162	0.0637336	0.0765709	0.0558348	0.0376859	0.0140063	0.0061517	0.0198718	0.0182978	0.00952153	0.0102348	0.00775733	0.036735	0.0123673	0.00814856	0.00053302	0.0141531	0.0053181	0.0140949	0.0312624	0.0106392	0.010875	0.00916825
-0.00784959	-0.00314965	-0.00814849	0.000988643	0.00331797	0.00895411	0.00827614	0.00276603	0.0118238	0.0154608	0.0243282	0.0236199	0.0405902	0.0558348	0.07094	0.0578125	0.0329807	0.0291761	0.0309568	0.0158454	0.00419483	0.00392071	0.00240695	0.0171926	0.00919877	0.0030276	-0.00176773	0.00855264	0.00172189	0.00777345	0.0194463	0.00290957	0.00498186	0.00394938
-3.70777e-05	-0.00404761	-0.00312435	-0.00129384	0.00510556	0.00317811	0.00561667	0.000904021	0.00349456	0.00337075	0.0131118	0.0094623	0.0205627	0.0376859	0.0578125	0.0660496	0.050469	0.0456746	0.0294312	0.00269835	0.00403173	0.00620159	3.97812e-05	0.00796447	0.00239008	-0.000745525	-0.00391125	0.00212478	-0.00268055	0.00345204	0.0141891	-0.00231639	-0.0039549	-0.00144345
0.00396255	0.00365033	0.00404726	0.00179799	-0.0018486	-0.00475022	-0.00153453	-0.00540933	-0.0117358	-0.0113259	-0.00599972	-0.00182672	0.00830881	0.0140063	0.0329807	0.050469	0.0595263	0.0594519	0.0275949	-0.00195098	-0.00395576	-0.00493134	-0.00718586	-0.00468041	0.00203057	-0.0100125	-0.0101424	-0.00649332	-0.00274799	-0.00677556	-0.000157597	-0.0078507	-0.00789891	-0.00570418
0.00651375	-0.00242833	0.00150124	-0.00152574	-0.00145224	-0.0063629	-0.00366294	-0.00783621	-0.00991439	-0.00571088	-0.00146182	-0.00326105	0.00501868	0.0061517	0.0291761	0.0456746	0.0594519	0.0653404	0.0351939	-0.00408963	-0.00335802	-0.00154732	-0.00512757	-0.00515344	-0.00236263	-0.00676814	-0.00509883	-0.0068643	-0.00340444	-0.0111443	0.00882115	-0.00308582	-0.00428387	-0.00577105
-0.00684491	-0.000295197	-0.00709391	0.0133488	0.0225297	0.0255568	0.0235125	0.0241439	0.028546	0.0367713	0.0264358	0.00955547	0.0158658	0.0198718	0.0309568	0.0294312	0.0275949	0.0351939	0.171438	0.0156945	0.0146001	0.00133177	0.00774211	0.0344135	0.0190083	0.0123021	0.0123788	0.0391815	0.000423351	0.0121425	0.0162541	0.0117348	0.0116384	0.00784161
-0.00507175	0.00513595	-0.00397776	0.00397499	0.00048698	0.00590029	0.00241367	0.0111579	0.015999	0.0223684	0.0293967	0.0209027	0.0225955	0.0182978	0.0158454	0.00269835	-0.00195098	-0.00408963	0.0156945	0.0796563	0.0153313	0.0124255	0.0159385	0.030381	0.0186326	0.0113091	0.0135814	0.0111697	0.0272752	0.0409157	0.0149891	0.0268829	0.0222228	0.0205082
-0.000466996	0.00644675	0.00220298	0.0206004	0.0240806	0.0234221	0.0177331	0.0103104	0.0150646	0.0131237	0.00862633	0.0139401	0.01163	0.00952153	0.00419483	0.00403173	-0.00395576	-0.00335802	0.0146001	0.0153313	0.104978	0.0460455	0.0356202	0.0166959	0.0308867	0.0287266	0.0363842	0.0481553	0.0122608	0.016794	0.0136642	0.0165598	0.0157282	0.00928557
-0.00657448	0.00351307	-0.00182189	0.00655375	0.0144849	0.0168895	0.00798113	0.00911813	0.00936375	0.00858896	0.0114963	0.0138521	0.0128548	0.0102348	0.00392071	0.00620159	-0.00493134	-0.00154732	0.00133177	0.0124255	0.0460455	0.089909	0.0282874	0.0283267	0.022903	0.0199334	0.0221704	0.0214592	0.020007	0.0159004	0.0160093	0.0211439	0.0230517	0.0171057
-0.0016915	0.00470482	0.000649083	0.00886179	0.012423	0.0129462	0.0135179	0.0106408	0.0159706	0.0156321	0.00958666	0.0103891	0.010369	0.00775733	0.00240695	3.97812e-05	-0.00718586	-0.00512757	0.00774211	0.0159385	0.0356202	0.0282874	0.0541717	0.0144952	0.0196875	0.0311654	0.0395282	0.0379518	0.0315565	0.0213114	0.00872499	0.0209138	0.0160344	0.0209201
-0.00475561	0.00491267	-0.00339518	0.00390893	0.00312692	0.0108257	0.00346859	0.017807	0.0188321	0.0279249	0.0556265	0.0527097	0.0537418	0.036735	0.0171926	0.00796447	-0.00468041	-0.00515344	0.0344135	0.030381	0.0166959	0.0283267	0.0144952	0.1445	0.0254206	0.0217104	0.0187261	0.0325986	0.0125967	0.0205998	0.0653237	0.0564191	0.0466039	0.0401537
-0.002338	-4.3056e-05	-0.00573204	0.0083239	0.00339337	0.00526481	0.00171586	0.00568789	0.0102473	0.0128988	0.0183488	0.0151211	0.0149495	0.0123673	0.00919877	0.00239008	0.00203057	-0.00236263	0.0190083	0.0186326	0.0308867	0.022903	0.0196875	0.0254206	0.11309	0.0113776	0.0109542	0.0217665	0.0180625	0.0157243	0.0205577	0.024661	0.0281739	0.0259299
-0.00406533	0.0121783	0.00232067	0.0191545	0.0270059	0.0364562	0.0267622	0.0346327	0.0360661	0.0260488	0.01696	0.00838648	0.0108539	0.00814856	0.0030276	-0.000745525	-0.0100125	-0.00676814	0.0123021	0.0113091	0.0287266	0.0199334	0.0311654	0.0217104	0.0113776	0.0598034	0.0480991	0.0490901	0.0225782	0.0256042	0.00561923	0.0184927	0.0180418	0.0215
0.0111401	0.0141884	0.0138145	0.0245942	0.0216471	0.0276897	0.0227976	0.0162349	0.0184241	0.00933667	0.00493763	0.00466777	0.00412002	0.00053302	-0.00176773	-0.00391125	-0.0101424	-0.00509883	0.0123788	0.0135814	0.0363842	0.0221704	0.0395282	0.0187261	0.0109542	0.0480991	0.087391	0.0483502	0.0161816	0.0240742	-0.00160105	0.0119625	0.00868723	0.0120364
-0.00523088	0.00462632	-0.00712378	0.0178514	0.0320287	0.0430345	0.0393172	0.0379949	0.0395054	0.0349404	0.0232156	0.0119491	0.0195338	0.0141531	0.00855264	0.00212478	-0.00649332	-0.0068643	0.0391815	0.0111697	0.0481553	0.0214592	0.0379518	0.0325986	0.0217665	0.0490901	0.0483502	0.122438	0.0156847	0.0218088	0.00996174	0.0173488	0.0188073	0.017103
-0.00172944	0.0021772	-0.00446325	0.00414774	0.00437264	0.00573961	0.000397223	0.012461	0.0134206	0.0111458	0.00892499	0.00992714	0.00494266	0.0053181	0.00172189	-0.00268055	-0.00274799	-0.00340444	0.000423351	0.0272752	0.0122608	0.020007	0.0315565	0.0125967	0.0180625	0.0225782	0.0161816	0.0156847	0.0392653	0.0267703	0.00906352	0.0197225	0.0225121	0.0228699
-0.00423444	0.00436677	-0.00173982	0.0146219	0.0156796	0.0238983	0.0133131	0.0175554	0.0223063	0.0157773	0.0181285	0.00778939	0.0112773	0.0140949	0.00777345	0.00345204	-0.00677556	-0.0111443	0.0121425	0.0409157	0.016794	0.0159004	0.0213114	0.0205998	0.0157243	0.0256042	0.0240742	0.0218088	0.0267703	0.0495697	0.00824923	0.00773605	0.0117861	0.0143305
-0.0128159	-0.00475141	-0.0129143	-0.00858935	-0.000854032	-0.00031752	-0.00378461	0.0113199	0.0148748	0.0282174	0.0578449	0.0545767	0.0510782	0.0312624	0.0194463	0.0141891	-0.000157597	0.00882115	0.0162541	0.0149891	0.0136642	0.0160093	0.00872499	0.0653237	0.0205577	0.00561923	-0.00160105	0.00996174	0.00906352	0.00824923	0.101462	0.0376892	0.0380643	0.0299047
-0.00826513	-0.0025106	-0.0079803	-0.00429079	0.000987677	0.00214352	-0.000668502	0.0084723	0.0103714	0.0209719	0.0344644	0.0340688	0.0218701	0.0106392	0.00290957	-0.00231639	-0.0078507	-0.00308582	0.0117348	0.0268829	0.0165598	0.0211439	0.0209138	0.0564191	0.024661	0.0184927	0.0119625	0.0173488	0.0197225	0.00773605	0.0376892	0.0964503	0.0721806	0.0678522
-0.00830427	-0.00307724	-0.0124217	-0.00731683	-0.00222554	-7.13976e-06	-0.00163171	0.00859799	0.0156434	0.0173922	0.0351059	0.0298601	0.0186926	0.010875	0.00498186	-0.0039549	-0.00789891	-0.00428387	0.0116384	0.0222228	0.0157282	0.0230517	0.0160344	0.0466039	0.0281739	0.0180418	0.00868723	0.0188073	0.0225121	0.0117861	0.0380643	0.0721806	0.0703218	0.0639162
-0.0110168	0.000272942	-0.0118043	-0.00119006	-0.000764978	0.00620828	-0.00116403	0.00828997	0.011946	0.0186749	0.0272429	0.0243412	0.0163837	0.00916825	0.00394938	-0.00144345	-0.00570418	-0.00577105	0.00784161	0.0205082	0.00928557	0.0171057	0.0209201	0.0401537	0.0259299	0.0215	0.0120364	0.017103	0.0228699	0.0143305	0.0299047	0.0678522	0.0639162	0.0618868
day11
Puretone2.0kHz_70dB'	Puretone2.4kHz_70dB'	'Puretone2.8kHz_70dB'	'Puretone3.4kHz_70dB'	'Puretone4.0kHz_70dB'	'Puretone4.7kHz_70dB'	'Puretone5.6kHz_70dB'	'Puretone6.7kHz_70dB'	'Puretone8.0kHz_70dB'	'Puretone9.5kHz_70dB'	'Puretone11.3kHz_70dB'	'Puretone13.4kHz_70dB'	'Puretone15.9kHz_70dB'	'Puretone18.9kHz_70dB'	'Puretone22.5kHz_70dB'	'Puretone26.8kHz_70dB'	'Puretone31.8kHz_70dB'	'Puretone37.9kHz_70dB'	'Puretone45.0kHz_70dB'	3-1-70ms_70dB'	'47bird1_70ms_70dB'	'47bird2_70ms_70dB'	'beet-70ms_70dB'	'Call1_70ms_70dB'	'gallop-70ms_70dB'	'indri1-70ms_70dB'	'indri2-70ms_70dB'	'indri3-70ms_70dB'	'keep1-70ms_70dB'	'keep2-70ms_70dB'	'Upsweep0_70dB'	'whale1-70ms_70dB'	'whale2-70ms_70dB'	'WN-70ms_70dB'
0.0813921	0.0549524	0.045796	0.0319491	0.0154756	0.00226807	0.00397018	-0.00623795	-0.0084187	-0.0104443	-0.00702486	-0.00714929	-0.00439865	-0.00692521	-0.0070631	-0.0024481	-0.00296185	0.000422971	-0.000111389	0.00272228	-0.00572044	-0.00543043	0.00102695	0.00320515	-0.00693794	-0.00164073	0.00794003	-0.00725058	-0.00341447	0.000346441	-0.0114126	-0.00641708	-0.0070097	-0.00712116
0.0549524	0.0779296	0.046412	0.0555572	0.0333813	0.011649	0.0133778	-0.00470917	-0.00663662	-0.00803276	-0.00663489	-0.00514264	-0.00279248	-0.00553439	-0.00363877	-0.00213064	0.00566146	0.000986806	-0.000832627	0.000206977	0.000157242	0.00177759	0.000504473	-0.00488706	0.00166426	-0.00368669	0.0115619	-0.00108733	-0.00139603	0.000564368	-0.00915318	-0.0011693	-0.00743932	-0.00660249
0.045796	0.046412	0.0769982	0.0327334	0.0175368	0.00201308	0.00634628	-0.00827041	-0.0127383	-0.0126257	-0.0112197	-0.0101112	-0.00296584	-0.00439401	-0.00631826	0.00168437	0.00480925	0.00296412	-0.00395626	-0.00504679	-0.00287347	-0.000816315	0.000889737	-0.0024062	-0.00068464	-0.00746181	0.00907812	-0.0121824	-0.000711634	0.00203993	-0.00828376	-0.0040464	-0.000386924	-0.00714528
0.0319491	0.0555572	0.0327334	0.0882416	0.0587883	0.0288061	0.0328488	0.00283568	-0.00387658	-0.00968808	0.00151823	-0.00838826	-0.00418155	-0.00318935	-0.00496114	-0.00140097	0.00128247	0.00380441	0.00880882	0.00224561	0.0150427	0.0109435	0.00229923	0.00325467	7.83147e-05	0.00554496	0.0135533	0.00903717	0.00305561	0.0069943	-0.0097684	-0.00907392	-0.006066	-0.00973129
0.0154756	0.0333813	0.0175368	0.0587883	0.0707662	0.0511638	0.0462489	0.0164504	0.0109183	0.00103349	0.0112895	-0.00373243	-0.00152891	-0.00249706	-0.00114705	0.000969899	-0.000993861	0.000282227	0.014746	0.000911032	0.0237433	0.0258575	0.010302	0.00423123	0.00171744	0.0122718	0.0214538	0.0206985	0.00427922	0.0104015	-0.00593297	-0.000871138	0.0011409	-0.00328272
0.00226807	0.011649	0.00201308	0.0288061	0.0511638	0.0732301	0.0532479	0.046373	0.0324227	0.0198645	0.0119089	0.00439549	0.00803552	0.00316315	0.00362349	0.00194666	-0.00758605	-0.0110284	0.0204252	0.00969464	0.0221859	0.0271044	0.0149067	0.0107531	0.00792319	0.0247378	0.0267253	0.0407929	0.013268	0.0172994	0.00196868	0.00301957	0.0056477	0.00226369
0.00397018	0.0133778	0.00634628	0.0328488	0.0462489	0.0532479	0.0640922	0.0356366	0.0135103	0.0123816	0.00532258	-0.00102399	-0.00266154	0.00113338	0.00174189	0.00390882	0.00111118	-0.00304103	0.0127982	0.00452377	0.0168055	0.0158104	0.00661974	0.0077204	0.0037472	0.0176618	0.0232123	0.0345313	0.00918442	0.0068193	-0.000987151	-0.00604061	0.00355118	-0.00448845
-0.00623795	-0.00470917	-0.00827041	0.00283568	0.0164504	0.046373	0.0356366	0.0834526	0.070764	0.0476012	0.0269141	0.0124098	0.0132012	0.0082684	0.00505413	-0.00245997	-0.00725135	-0.0155011	0.0188785	0.0166379	0.0143263	0.0183247	0.0126095	0.0138397	0.00722931	0.0324617	0.0172227	0.0333496	0.0162101	0.0169325	0.00532614	0.00779134	0.00771908	0.00911168
-0.0084187	-0.00663662	-0.0127383	-0.00387658	0.0109183	0.0324227	0.0135103	0.070764	0.0891172	0.0788861	0.0450592	0.0299992	0.0266413	0.0156495	0.0113486	0.00362696	-0.00888011	-0.00923501	0.0228705	0.0218504	0.0091774	0.0211519	0.00942891	0.0192977	0.00978751	0.0322906	0.0128463	0.0332889	0.0177561	0.0159726	0.0195364	0.0178033	0.0139203	0.0144699
-0.0104443	-0.00803276	-0.0126257	-0.00968808	0.00103349	0.0198645	0.0123816	0.0476012	0.0788861	0.103497	0.0673622	0.0521069	0.035875	0.0229592	0.015149	0.00449365	-0.00798342	-0.00727588	0.0223058	0.0211502	0.0101143	0.013833	0.0109345	0.0267947	0.0172324	0.0230105	0.00623059	0.0331912	0.0146692	0.0173704	0.0327576	0.0239225	0.023227	0.0217978
-0.00702486	-0.00663489	-0.0112197	0.00151823	0.0112895	0.0119089	0.00532258	0.0269141	0.0450592	0.0673622	0.109478	0.0824655	0.0575859	0.0289357	0.0227386	0.010656	-0.00613615	-0.0058864	0.0308132	0.0344411	0.0134615	0.0173755	0.0118477	0.0483242	0.0183704	0.0235281	0.00946282	0.0261246	0.0132946	0.0215827	0.0520701	0.0373937	0.0301423	0.0282138
-0.00714929	-0.00514264	-0.0101112	-0.00838826	-0.00373243	0.00439549	-0.00102399	0.0124098	0.0299992	0.0521069	0.0824655	0.0928406	0.0569684	0.0303416	0.0222478	0.00571331	-0.00300875	-0.00483275	0.00948238	0.0263218	0.0100952	0.0117121	0.00973797	0.0391597	0.0154369	0.0140056	0.00677258	0.0163993	0.00910976	0.0167803	0.0546978	0.0317574	0.0324679	0.0271878
-0.00439865	-0.00279248	-0.00296584	-0.00418155	-0.00152891	0.00803552	-0.00266154	0.0132012	0.0266413	0.035875	0.0575859	0.0569684	0.0588223	0.0445654	0.0340319	0.0167508	0.00433281	0.00286473	0.0148132	0.0200208	0.00783582	0.0151774	0.00808202	0.0343427	0.0123689	0.0113768	-0.00044476	0.00660213	0.00440791	0.0126747	0.037646	0.0182094	0.0132168	0.0176627
-0.00692521	-0.00553439	-0.00439401	-0.00318935	-0.00249706	0.00316315	0.00113338	0.0082684	0.0156495	0.0229592	0.0289357	0.0303416	0.0445654	0.0625546	0.0519309	0.0328395	0.0159605	0.00918746	0.0140239	0.01405	0.0102478	0.00770103	0.00707882	0.021299	0.0167789	0.00918215	0.00243121	0.0100604	0.00515029	0.00674089	0.0290399	0.0116433	0.0127045	0.0100045
-0.0070631	-0.00363877	-0.00631826	-0.00496114	-0.00114705	0.00362349	0.00174189	0.00505413	0.0113486	0.015149	0.0227386	0.0222478	0.0340319	0.0519309	0.0760642	0.0633158	0.0380607	0.0330145	0.027951	0.00965247	0.00659065	0.00932481	0.00374874	0.0139491	0.0142219	0.00317285	-0.000488268	0.00577973	0.000269564	0.00759277	0.0258268	0.00824004	0.00700952	0.00338348
-0.0024481	-0.00213064	0.00168437	-0.00140097	0.000969899	0.00194666	0.00390882	-0.00245997	0.00362696	0.00449365	0.010656	0.00571331	0.0167508	0.0328395	0.0633158	0.0635553	0.0488283	0.0410465	0.0302845	0.00187787	0.000707305	0.00387058	-0.00151497	0.00941365	0.00433006	0.0012935	-0.00171195	0.00317476	-0.000315243	0.000718736	0.0109789	0.000843494	-0.000364842	0.00158296
-0.00296185	0.00566146	0.00480925	0.00128247	-0.000993861	-0.00758605	0.00111118	-0.00725135	-0.00888011	-0.00798342	-0.00613615	-0.00300875	0.00433281	0.0159605	0.0380607	0.0488283	0.0694372	0.0657736	0.0314914	-0.00846869	-0.00471431	-0.00900478	-0.00666013	-0.00234078	0.000676094	-0.00687839	-0.00366287	-0.00469994	-0.00635782	-0.00599127	0.00761409	-0.00740757	-0.00810359	-0.0115162
0.000422971	0.000986806	0.00296412	0.00380441	0.000282227	-0.0110284	-0.00304103	-0.0155011	-0.00923501	-0.00727588	-0.0058864	-0.00483275	0.00286473	0.00918746	0.0330145	0.0410465	0.0657736	0.0709858	0.0349358	-0.0101028	-0.00763238	-0.00644461	-0.00518094	-0.00604312	-0.00261265	-0.0107879	-0.00193196	-0.0121681	-0.012951	-0.00384951	0.00694407	-0.00576158	-0.00797569	-0.0113493
-0.000111389	-0.000832627	-0.00395626	0.00880882	0.014746	0.0204252	0.0127982	0.0188785	0.0228705	0.0223058	0.0308132	0.00948238	0.0148132	0.0140239	0.027951	0.0302845	0.0314914	0.0349358	0.160937	0.0154281	0.0151635	0.0144759	-0.0020636	0.0372525	0.019793	0.0126989	0.0152755	0.0268606	0.00587345	0.014115	0.0164307	0.00756351	0.0126697	0.00624036
0.00272228	0.000206977	-0.00504679	0.00224561	0.000911032	0.00969464	0.00452377	0.0166379	0.0218504	0.0211502	0.0344411	0.0263218	0.0200208	0.01405	0.00965247	0.00187787	-0.00846869	-0.0101028	0.0154281	0.102445	0.0105962	0.0152261	0.0123771	0.0314226	0.0239794	0.0165041	0.0171066	0.0176456	0.0392836	0.0405629	0.0199283	0.0315609	0.0306672	0.0312566
-0.00572044	0.000157242	-0.00287347	0.0150427	0.0237433	0.0221859	0.0168055	0.0143263	0.0091774	0.0101143	0.0134615	0.0100952	0.00783582	0.0102478	0.00659065	0.000707305	-0.00471431	-0.00763238	0.0151635	0.0105962	0.0904935	0.0422439	0.0294841	0.0115829	0.0354776	0.0189784	0.0279835	0.0375648	0.0178819	0.0135584	0.0153315	0.00673482	0.0117314	0.00858146
-0.00543043	0.00177759	-0.000816315	0.0109435	0.0258575	0.0271044	0.0158104	0.0183247	0.0211519	0.013833	0.0173755	0.0117121	0.0151774	0.00770103	0.00932481	0.00387058	-0.00900478	-0.00644461	0.0144759	0.0152261	0.0422439	0.0824881	0.0259726	0.0265934	0.0293804	0.0181913	0.0213361	0.0259541	0.0254215	0.0182502	0.0184945	0.0194143	0.0227333	0.0185731
0.00102695	0.000504473	0.000889737	0.00229923	0.010302	0.0149067	0.00661974	0.0126095	0.00942891	0.0109345	0.0118477	0.00973797	0.00808202	0.00707882	0.00374874	-0.00151497	-0.00666013	-0.00518094	-0.0020636	0.0123771	0.0294841	0.0259726	0.0531597	0.00938627	0.0219755	0.0201933	0.0326523	0.0344848	0.0238522	0.0209283	0.00587389	0.0183893	0.0180044	0.0197455
0.00320515	-0.00488706	-0.0024062	0.00325467	0.00423123	0.0107531	0.0077204	0.0138397	0.0192977	0.0267947	0.0483242	0.0391597	0.0343427	0.021299	0.0139491	0.00941365	-0.00234078	-0.00604312	0.0372525	0.0314226	0.0115829	0.0265934	0.00938627	0.125092	0.0139442	0.020047	0.017642	0.0284597	0.0192947	0.0134823	0.0467911	0.0425061	0.0334067	0.0308372
-0.00693794	0.00166426	-0.00068464	7.83147e-05	0.00171744	0.00792319	0.0037472	0.00722931	0.00978751	0.0172324	0.0183704	0.0154369	0.0123689	0.0167789	0.0142219	0.00433006	0.000676094	-0.00261265	0.019793	0.0239794	0.0354776	0.0293804	0.0219755	0.0139442	0.12875	0.00979311	0.00999441	0.0239371	0.0255544	0.00929175	0.0243271	0.0341545	0.0450407	0.0291562
-0.00164073	-0.00368669	-0.00746181	0.00554496	0.0122718	0.0247378	0.0176618	0.0324617	0.0322906	0.0230105	0.0235281	0.0140056	0.0113768	0.00918215	0.00317285	0.0012935	-0.00687839	-0.0107879	0.0126989	0.0165041	0.0189784	0.0181913	0.0201933	0.020047	0.00979311	0.0476791	0.035869	0.0422244	0.0232251	0.0214234	0.0116743	0.0156747	0.0140173	0.0125934
0.00794003	0.0115619	0.00907812	0.0135533	0.0214538	0.0267253	0.0232123	0.0172227	0.0128463	0.00623059	0.00946282	0.00677258	-0.00044476	0.00243121	-0.000488268	-0.00171195	-0.00366287	-0.00193196	0.0152755	0.0171066	0.0279835	0.0213361	0.0326523	0.017642	0.00999441	0.035869	0.0664742	0.0514329	0.0170894	0.0200996	0.00325359	0.0105489	0.00775996	0.0113135
-0.00725058	-0.00108733	-0.0121824	0.00903717	0.0206985	0.0407929	0.0345313	0.0333496	0.0332889	0.0331912	0.0261246	0.0163993	0.00660213	0.0100604	0.00577973	0.00317476	-0.00469994	-0.0121681	0.0268606	0.0176456	0.0375648	0.0259541	0.0344848	0.0284597	0.0239371	0.0422244	0.0514329	0.110026	0.0224504	0.016259	0.0150129	0.0139356	0.0191541	0.0167229
-0.00341447	-0.00139603	-0.000711634	0.00305561	0.00427922	0.013268	0.00918442	0.0162101	0.0177561	0.0146692	0.0132946	0.00910976	0.00440791	0.00515029	0.000269564	-0.000315243	-0.00635782	-0.012951	0.00587345	0.0392836	0.0178819	0.0254215	0.0238522	0.0192947	0.0255544	0.0232251	0.0170894	0.0224504	0.0470786	0.0282088	0.0103324	0.0284441	0.0297177	0.030554
0.000346441	0.000564368	0.00203993	0.0069943	0.0104015	0.0172994	0.0068193	0.0169325	0.0159726	0.0173704	0.0215827	0.0167803	0.0126747	0.00674089	0.00759277	0.000718736	-0.00599127	-0.00384951	0.014115	0.0405629	0.0135584	0.0182502	0.0209283	0.0134823	0.00929175	0.0214234	0.0200996	0.016259	0.0282088	0.0465869	0.0105265	0.0144667	0.0164939	0.0148695
-0.0114126	-0.00915318	-0.00828376	-0.0097684	-0.00593297	0.00196868	-0.000987151	0.00532614	0.0195364	0.0327576	0.0520701	0.0546978	0.037646	0.0290399	0.0258268	0.0109789	0.00761409	0.00694407	0.0164307	0.0199283	0.0153315	0.0184945	0.00587389	0.0467911	0.0243271	0.0116743	0.00325359	0.0150129	0.0103324	0.0105265	0.0902898	0.030328	0.0339457	0.0301368
-0.00641708	-0.0011693	-0.0040464	-0.00907392	-0.000871138	0.00301957	-0.00604061	0.00779134	0.0178033	0.0239225	0.0373937	0.0317574	0.0182094	0.0116433	0.00824004	0.000843494	-0.00740757	-0.00576158	0.00756351	0.0315609	0.00673482	0.0194143	0.0183893	0.0425061	0.0341545	0.0156747	0.0105489	0.0139356	0.0284441	0.0144667	0.030328	0.0784515	0.071965	0.0631777
-0.0070097	-0.00743932	-0.000386924	-0.006066	0.0011409	0.0056477	0.00355118	0.00771908	0.0139203	0.023227	0.0301423	0.0324679	0.0132168	0.0127045	0.00700952	-0.000364842	-0.00810359	-0.00797569	0.0126697	0.0306672	0.0117314	0.0227333	0.0180044	0.0334067	0.0450407	0.0140173	0.00775996	0.0191541	0.0297177	0.0164939	0.0339457	0.071965	0.0900704	0.0684023
-0.00712116	-0.00660249	-0.00714528	-0.00973129	-0.00328272	0.00226369	-0.00448845	0.00911168	0.0144699	0.0217978	0.0282138	0.0271878	0.0176627	0.0100045	0.00338348	0.00158296	-0.0115162	-0.0113493	0.00624036	0.0312566	0.00858146	0.0185731	0.0197455	0.0308372	0.0291562	0.0125934	0.0113135	0.0167229	0.030554	0.0148695	0.0301368	0.0631777	0.0684023	0.0622305
day15
Puretone2.0kHz_70dB'	Puretone2.4kHz_70dB'	'Puretone2.8kHz_70dB'	'Puretone3.4kHz_70dB'	'Puretone4.0kHz_70dB'	'Puretone4.7kHz_70dB'	'Puretone5.6kHz_70dB'	'Puretone6.7kHz_70dB'	'Puretone8.0kHz_70dB'	'Puretone9.5kHz_70dB'	'Puretone11.3kHz_70dB'	'Puretone13.4kHz_70dB'	'Puretone15.9kHz_70dB'	'Puretone18.9kHz_70dB'	'Puretone22.5kHz_70dB'	'Puretone26.8kHz_70dB'	'Puretone31.8kHz_70dB'	'Puretone37.9kHz_70dB'	'Puretone45.0kHz_70dB'	3-1-70ms_70dB'	'47bird1_70ms_70dB'	'47bird2_70ms_70dB'	'beet-70ms_70dB'	'Call1_70ms_70dB'	'gallop-70ms_70dB'	'indri1-70ms_70dB'	'indri2-70ms_70dB'	'indri3-70ms_70dB'	'keep1-70ms_70dB'	'keep2-70ms_70dB'	'Upsweep0_70dB'	'whale1-70ms_70dB'	'whale2-70ms_70dB'	'WN-70ms_70dB'
0.0786363	0.0566656	0.0520255	0.036374	0.013673	0.00140249	0.0105517	-0.000580391	-0.0079236	-0.00707828	-0.00771738	-0.00789265	-0.00694013	-0.00780427	-0.00588767	-0.00822894	-0.00398578	0.00139394	0.00335385	-0.00594721	0.0019638	-3.09452e-05	-0.00638531	0.00163961	-0.00266802	-0.000421726	0.0138341	-0.00348828	-0.00250411	0.00101342	-0.0126639	-0.00474522	-0.00657065	-0.00810573
0.0566656	0.0782984	0.0466837	0.0600434	0.0397413	0.0136757	0.0246283	-0.000772249	-0.0107723	-0.000287793	-0.00100131	-0.00739365	0.00170679	-0.00329409	-0.000640903	-0.00221645	-0.00097411	-0.00232931	0.00362965	-0.00283506	0.00707926	0.00103378	-0.00219675	0.001212	-0.00260326	0.00235901	0.0220476	0.00105234	-0.00375056	-0.00312899	-0.0122247	-0.00747246	-0.00206605	-0.00648139
0.0520255	0.0466837	0.0878013	0.0365504	0.0232506	0.00650536	0.00832025	-0.00769349	-0.0127669	-0.00861166	-0.0132421	-0.00843521	-0.0062912	-0.00226712	-0.0103011	-0.00697206	-0.00172396	0.00506289	-0.00301799	-0.00541285	0.00105322	-0.00166817	-0.000932416	0.00035763	0.00310488	-0.00639416	0.020656	-0.00437949	-0.00782326	-0.0015017	-0.0132352	-0.00621101	-0.00513148	-0.00934209
0.036374	0.0600434	0.0365504	0.0866812	0.0617389	0.030059	0.0374221	0.00379587	0.000101515	0.000392803	0.000333906	-0.00500971	-0.0036708	-0.00522743	-0.00349318	-0.00154124	-0.000888239	0.000773547	0.00562763	-0.0010224	0.0152813	0.00993371	0.00295513	0.00580624	0.00213989	0.00790597	0.0203967	0.00861857	0.00412456	0.00467453	-0.00709116	-0.00380589	-0.0027134	-0.00596701
0.013673	0.0397413	0.0232506	0.0617389	0.0794988	0.0617932	0.0526471	0.0248412	0.00796985	0.0015523	0.00538053	-0.00228827	0.00263499	-1.48146e-05	-0.000670446	2.24372e-05	-0.00579685	0.00168315	0.0136915	0.00291226	0.0193234	0.013104	0.00965383	0.0101133	0.00417636	0.018167	0.0247872	0.0185196	0.00785376	0.0127772	-0.00160213	0.00395667	0.000471101	-0.000860344
0.00140249	0.0136757	0.00650536	0.030059	0.0617932	0.0806795	0.0577638	0.0555866	0.0330341	0.0176585	0.0114901	-0.00148747	0.00463528	-7.01888e-05	0.00331941	0.000734085	-0.00828261	-0.00613876	0.0148904	0.0101279	0.0159804	0.0156188	0.0129693	0.0159916	0.0046543	0.0267738	0.0305153	0.0328082	0.0111022	0.0191151	0.00107437	0.00265423	-0.00107371	9.00704e-05
0.0105517	0.0246283	0.00832025	0.0374221	0.0526471	0.0577638	0.0704438	0.0487066	0.0253616	0.0123006	0.00307504	-0.00492232	0.00303509	0.0032085	0.00191602	0.00263148	0.00347115	-0.00135519	0.0153223	0.00806841	0.0123789	0.0119338	0.010087	0.00964503	0.0044664	0.0300956	0.0370166	0.0323876	0.00622311	0.0126171	-0.00365563	0.000821106	0.0016306	-0.00293709
-0.000580391	-0.000772249	-0.00769349	0.00379587	0.0248412	0.0555866	0.0487066	0.0840562	0.07064	0.0492502	0.0273986	0.00747704	0.0160142	0.00833927	0.00491825	0.00246949	-0.00373777	-0.00496471	0.0178312	0.0188152	0.0110939	0.0139589	0.0125012	0.012635	0.011916	0.0440987	0.031919	0.0375779	0.0156864	0.0275985	0.0112134	0.01	0.011503	0.0147975
-0.0079236	-0.0107723	-0.0127669	0.000101515	0.00796985	0.0330341	0.0253616	0.07064	0.100828	0.0875599	0.0451688	0.0252401	0.0180146	0.0120005	0.00777489	0.00174809	-0.00728791	-0.00937914	0.0191293	0.0254619	0.00670443	0.0206474	0.0197741	0.0156174	0.0162046	0.0454255	0.0183184	0.0334143	0.0235928	0.0246281	0.0137711	0.0195655	0.0240884	0.0221915
-0.00707828	-0.000287793	-0.00861166	0.000392803	0.0015523	0.0176585	0.0123006	0.0492502	0.0875599	0.112387	0.064603	0.0511001	0.0267656	0.016559	0.0165074	0.00543041	-0.0102368	-0.00241028	0.0241659	0.0335507	0.00828275	0.0148696	0.0147285	0.0254164	0.0202009	0.0345738	0.0147528	0.0259407	0.0240196	0.0233881	0.0289193	0.030082	0.0344507	0.0333111
-0.00771738	-0.00100131	-0.0132421	0.000333906	0.00538053	0.0114901	0.00307504	0.0273986	0.0451688	0.064603	0.11028	0.0767425	0.0591234	0.0281439	0.023547	0.0138666	-0.00333837	-0.00612337	0.0224338	0.0432416	0.0121067	0.0180365	0.0237803	0.0536237	0.0220112	0.0315311	0.0125754	0.0222555	0.0227091	0.0267529	0.0524682	0.0454395	0.0450145	0.0415988
-0.00789265	-0.00739365	-0.00843521	-0.00500971	-0.00228827	-0.00148747	-0.00492232	0.00747704	0.0252401	0.0511001	0.0767425	0.0744007	0.0540422	0.0273278	0.0172485	0.00877576	0.00162865	-0.000549711	0.00817904	0.0330385	0.00716475	0.0173752	0.0188316	0.0424014	0.0194359	0.0174726	0.00586239	0.0111728	0.0161835	0.0204353	0.0588478	0.0370228	0.0386909	0.0340214
-0.00694013	0.00170679	-0.0062912	-0.0036708	0.00263499	0.00463528	0.00303509	0.0160142	0.0180146	0.0267656	0.0591234	0.0540422	0.0710453	0.0447041	0.0332295	0.0245607	0.00704993	0.00336144	0.0120142	0.0223069	0.00751691	0.015661	0.0119807	0.0370133	0.012374	0.0103351	0.00247731	0.00790579	0.0106694	0.0104879	0.0392895	0.0216661	0.0185896	0.0162408
-0.00780427	-0.00329409	-0.00226712	-0.00522743	-1.48146e-05	-7.01888e-05	0.0032085	0.00833927	0.0120005	0.016559	0.0281439	0.0273278	0.0447041	0.0675785	0.0606655	0.0409263	0.0193875	0.01214	0.0120054	0.0210303	0.00818976	0.0144403	0.0072091	0.0266721	0.0139741	0.00597548	0.00242526	0.00851375	0.00851249	0.0120919	0.0221693	0.0159924	0.0142295	0.0119932
-0.00588767	-0.000640903	-0.0103011	-0.00349318	-0.000670446	0.00331941	0.00191602	0.00491825	0.00777489	0.0165074	0.023547	0.0172485	0.0332295	0.0606655	0.0843571	0.0699205	0.0343863	0.0252794	0.0270841	0.0193403	0.00607692	0.00725141	-0.00273516	0.0145447	0.010511	0.00168427	-0.00266081	0.00648061	0.000520554	0.0119584	0.0187258	0.00591226	0.00474968	0.00695935
-0.00822894	-0.00221645	-0.00697206	-0.00154124	2.24372e-05	0.000734085	0.00263148	0.00246949	0.00174809	0.00543041	0.0138666	0.00877576	0.0245607	0.0409263	0.0699205	0.0766854	0.0552542	0.0408792	0.0311302	0.0146922	0.000574571	-0.00277497	-0.000439251	0.0132254	0.00876121	5.7688e-05	-0.00598443	0.00200477	0.000219314	0.00402741	0.0173133	0.00272882	0.000935227	0.000187114
-0.00398578	-0.00097411	-0.00172396	-0.000888239	-0.00579685	-0.00828261	0.00347115	-0.00373777	-0.00728791	-0.0102368	-0.00333837	0.00162865	0.00704993	0.0193875	0.0343863	0.0552542	0.0668157	0.0500352	0.0242477	-0.00414225	-0.00194377	-0.00163252	-0.00623939	0.00201162	-0.00076618	-0.00565844	-0.00380153	-0.00869279	-0.00910228	-0.00440821	0.00684059	-0.0042827	-0.00441987	-0.00207462
0.00139394	-0.00232931	0.00506289	0.000773547	0.00168315	-0.00613876	-0.00135519	-0.00496471	-0.00937914	-0.00241028	-0.00612337	-0.000549711	0.00336144	0.01214	0.0252794	0.0408792	0.0500352	0.062657	0.0337899	-0.00636243	-0.00601832	-0.00606281	-0.00797996	-0.00121175	0.000394088	-0.00995799	-0.0121386	-0.00830764	-0.00760313	-0.00626146	0.00458143	-0.0039248	-0.00230503	-0.00560505
0.00335385	0.00362965	-0.00301799	0.00562763	0.0136915	0.0148904	0.0153223	0.0178312	0.0191293	0.0241659	0.0224338	0.00817904	0.0120142	0.0120054	0.0270841	0.0311302	0.0242477	0.0337899	0.162934	0.00925625	0.0129108	0.0136759	0.00815988	0.0285948	0.0158213	0.00964478	0.0123951	0.0254201	0.00262339	0.00811239	0.0113628	0.00521953	0.0109088	0.00348041
-0.00594721	-0.00283506	-0.00541285	-0.0010224	0.00291226	0.0101279	0.00806841	0.0188152	0.0254619	0.0335507	0.0432416	0.0330385	0.0223069	0.0210303	0.0193403	0.0146922	-0.00414225	-0.00636243	0.00925625	0.105212	0.0141921	0.0210382	0.0215162	0.0294365	0.0276754	0.0219684	0.0136498	0.0163933	0.0390376	0.0531515	0.0273878	0.036693	0.0403029	0.0422371
0.0019638	0.00707926	0.00105322	0.0152813	0.0193234	0.0159804	0.0123789	0.0110939	0.00670443	0.00828275	0.0121067	0.00716475	0.00751691	0.00818976	0.00607692	0.000574571	-0.00194377	-0.00601832	0.0129108	0.0141921	0.109174	0.044655	0.0375477	0.0188993	0.0257758	0.0242038	0.039423	0.0408618	0.0146371	0.0187558	0.0123377	0.00911537	0.0103674	0.0108014
-3.09452e-05	0.00103378	-0.00166817	0.00993371	0.013104	0.0156188	0.0119338	0.0139589	0.0206474	0.0148696	0.0180365	0.0173752	0.015661	0.0144403	0.00725141	-0.00277497	-0.00163252	-0.00606281	0.0136759	0.0210382	0.044655	0.0920337	0.0398621	0.0452245	0.0362884	0.0249394	0.0230044	0.0330702	0.0294031	0.0312913	0.0191006	0.0275596	0.0374581	0.0338137
-0.00638531	-0.00219675	-0.000932416	0.00295513	0.00965383	0.0129693	0.010087	0.0125012	0.0197741	0.0147285	0.0237803	0.0188316	0.0119807	0.0072091	-0.00273516	-0.000439251	-0.00623939	-0.00797996	0.00815988	0.0215162	0.0375477	0.0398621	0.0635282	0.0229453	0.0266263	0.0311302	0.0379221	0.0390796	0.0383308	0.0274951	0.0186226	0.0309353	0.0300495	0.0295962
0.00163961	0.001212	0.00035763	0.00580624	0.0101133	0.0159916	0.00964503	0.012635	0.0156174	0.0254164	0.0536237	0.0424014	0.0370133	0.0266721	0.0145447	0.0132254	0.00201162	-0.00121175	0.0285948	0.0294365	0.0188993	0.0452245	0.0229453	0.143689	0.0333013	0.0227023	0.0175666	0.0333603	0.0162327	0.024349	0.0499566	0.0536037	0.0495371	0.0431144
-0.00266802	-0.00260326	0.00310488	0.00213989	0.00417636	0.0046543	0.0044664	0.011916	0.0162046	0.0202009	0.0220112	0.0194359	0.012374	0.0139741	0.010511	0.00876121	-0.00076618	0.000394088	0.0158213	0.0276754	0.0257758	0.0362884	0.0266263	0.0333013	0.118266	0.0128844	0.0142332	0.021673	0.0287158	0.0213213	0.0228659	0.036871	0.0468534	0.0390231
-0.000421726	0.00235901	-0.00639416	0.00790597	0.018167	0.0267738	0.0300956	0.0440987	0.0454255	0.0345738	0.0315311	0.0174726	0.0103351	0.00597548	0.00168427	5.7688e-05	-0.00565844	-0.00995799	0.00964478	0.0219684	0.0242038	0.0249394	0.0311302	0.0227023	0.0128844	0.0657269	0.0637975	0.0481118	0.0297814	0.0360405	0.0132513	0.023987	0.0243835	0.0248852
0.0138341	0.0220476	0.020656	0.0203967	0.0247872	0.0305153	0.0370166	0.031919	0.0183184	0.0147528	0.0125754	0.00586239	0.00247731	0.00242526	-0.00266081	-0.00598443	-0.00380153	-0.0121386	0.0123951	0.0136498	0.039423	0.0230044	0.0379221	0.0175666	0.0142332	0.0637975	0.10184	0.0586658	0.0233952	0.0305856	0.00216808	0.0142142	0.0141201	0.0144615
-0.00348828	0.00105234	-0.00437949	0.00861857	0.0185196	0.0328082	0.0323876	0.0375779	0.0334143	0.0259407	0.0222555	0.0111728	0.00790579	0.00851375	0.00648061	0.00200477	-0.00869279	-0.00830764	0.0254201	0.0163933	0.0408618	0.0330702	0.0390796	0.0333603	0.021673	0.0481118	0.0586658	0.110504	0.0196209	0.0212792	0.0110241	0.0209769	0.0189983	0.0198691
-0.00250411	-0.00375056	-0.00782326	0.00412456	0.00785376	0.0111022	0.00622311	0.0156864	0.0235928	0.0240196	0.0227091	0.0161835	0.0106694	0.00851249	0.000520554	0.000219314	-0.00910228	-0.00760313	0.00262339	0.0390376	0.0146371	0.0294031	0.0383308	0.0162327	0.0287158	0.0297814	0.0233952	0.0196209	0.0555587	0.0400235	0.0181474	0.0388946	0.0403217	0.0382065
0.00101342	-0.00312899	-0.0015017	0.00467453	0.0127772	0.0191151	0.0126171	0.0275985	0.0246281	0.0233881	0.0267529	0.0204353	0.0104879	0.0120919	0.0119584	0.00402741	-0.00440821	-0.00626146	0.00811239	0.0531515	0.0187558	0.0312913	0.0274951	0.024349	0.0213213	0.0360405	0.0305856	0.0212792	0.0400235	0.0587944	0.017683	0.0253048	0.030253	0.0281108
-0.0126639	-0.0122247	-0.0132352	-0.00709116	-0.00160213	0.00107437	-0.00365563	0.0112134	0.0137711	0.0289193	0.0524682	0.0588478	0.0392895	0.0221693	0.0187258	0.0173133	0.00684059	0.00458143	0.0113628	0.0273878	0.0123377	0.0191006	0.0186226	0.0499566	0.0228659	0.0132513	0.00216808	0.0110241	0.0181474	0.017683	0.0970413	0.0350323	0.0358841	0.0311221
-0.00474522	-0.00747246	-0.00621101	-0.00380589	0.00395667	0.00265423	0.000821106	0.01	0.0195655	0.030082	0.0454395	0.0370228	0.0216661	0.0159924	0.00591226	0.00272882	-0.0042827	-0.0039248	0.00521953	0.036693	0.00911537	0.0275596	0.0309353	0.0536037	0.036871	0.023987	0.0142142	0.0209769	0.0388946	0.0253048	0.0350323	0.10559	0.0997332	0.0980465
-0.00657065	-0.00206605	-0.00513148	-0.0027134	0.000471101	-0.00107371	0.0016306	0.011503	0.0240884	0.0344507	0.0450145	0.0386909	0.0185896	0.0142295	0.00474968	0.000935227	-0.00441987	-0.00230503	0.0109088	0.0403029	0.0103674	0.0374581	0.0300495	0.0495371	0.0468534	0.0243835	0.0141201	0.0189983	0.0403217	0.030253	0.0358841	0.0997332	0.113055	0.104111
-0.00810573	-0.00648139	-0.00934209	-0.00596701	-0.000860344	9.00704e-05	-0.00293709	0.0147975	0.0221915	0.0333111	0.0415988	0.0340214	0.0162408	0.0119932	0.00695935	0.000187114	-0.00207462	-0.00560505	0.00348041	0.0422371	0.0108014	0.0338137	0.0295962	0.0431144	0.0390231	0.0248852	0.0144615	0.0198691	0.0382065	0.0281108	0.0311221	0.0980465	0.104111	0.0984053
