# Supplementary material for: Homeostasis of a representational map in the neocortex
Source: Nat Neurosci. 2025 Jun 5;28(7):1533–45. doi: 10.1038/s41593-025-01982-7 (PMC12229895; doi:10.1038/s41593-025-01982-7)
Supplement: Supplementary file 5 — Similarity matrices over the course of imaging days in the inhibitory neuron ablation cohort in Fig. 7c (excluding targeted neurons and high- and low-category neurons). [file 41593_2025_1982_MOESM5_ESM.xlsx]

## Sheet: Fig7c
Fig. 7c, Similarity matrix
Inhibitory neuron ablation
day 1
Puretone2.0kHz_70dB'	Puretone2.4kHz_70dB'	'Puretone2.8kHz_70dB'	'Puretone3.4kHz_70dB'	'Puretone4.0kHz_70dB'	'Puretone4.7kHz_70dB'	'Puretone5.6kHz_70dB'	'Puretone6.7kHz_70dB'	'Puretone8.0kHz_70dB'	'Puretone9.5kHz_70dB'	'Puretone11.3kHz_70dB'	'Puretone13.4kHz_70dB'	'Puretone15.9kHz_70dB'	'Puretone18.9kHz_70dB'	'Puretone22.5kHz_70dB'	'Puretone26.8kHz_70dB'	'Puretone31.8kHz_70dB'	'Puretone37.9kHz_70dB'	'Puretone45.0kHz_70dB'	3-1-70ms_70dB'	'47bird1_70ms_70dB'	'47bird2_70ms_70dB'	'beet-70ms_70dB'	'Call1_70ms_70dB'	'gallop-70ms_70dB'	'indri1-70ms_70dB'	'indri2-70ms_70dB'	'indri3-70ms_70dB'	'keep1-70ms_70dB'	'keep2-70ms_70dB'	'Upsweep0_70dB'	'whale1-70ms_70dB'	'whale2-70ms_70dB'	'WN-70ms_70dB'
0.0384712	0.0235073	0.0223721	0.012803	0.0058417	-0.00611784	0.00120873	-0.0108895	-0.0102299	-0.0114622	-0.00749065	-0.0112061	-0.00829713	-0.0140272	-0.00692131	-0.00622444	-0.00505515	0.00482224	0.000892795	-0.00892989	-0.0072512	-0.0159071	-0.00866599	-0.0152105	-0.00874176	-0.00959477	-0.00748876	-0.011572	-0.00647974	-0.00896446	-0.0114321	-0.0144977	-0.0123534	-0.0129422
0.0235073	0.0519775	0.0274717	0.0396055	0.0201462	0.0135803	0.0226104	0.000815196	-0.00249821	-0.00616699	-0.00401314	-0.00564206	-0.0027377	-0.00279082	-0.00324188	0.00122079	0.00560479	0.00675027	0.0130884	-0.0059957	0.000714911	-0.00484909	0.000714721	-0.00382561	-0.00321247	-0.00143628	0.0109136	0.000650894	-0.00444826	-0.002342	-0.0080303	-0.00734324	-0.00958658	-0.00622299
0.0223721	0.0274717	0.0338537	0.020927	0.00903546	0.00084796	0.00724866	-0.00429872	-0.00838378	-0.00904497	-0.00711179	-0.0110256	-0.010775	-0.010375	-0.00956453	-0.007542	0.000260482	0.00669683	0.00178052	-0.0086216	-0.00207299	-0.00889815	-0.00389565	-0.00831708	-0.00959189	-0.00523932	-0.00358606	-0.00529582	-0.00701009	-0.00550616	-0.0126399	-0.00810188	-0.00523897	-0.00369467
0.012803	0.0396055	0.020927	0.0452545	0.0338904	0.0200145	0.0277758	0.00137373	-0.00338524	-0.00795501	-0.00347852	-0.01204	-0.0125012	-0.00814291	-0.00703408	-0.00262824	0.0048029	0.00443208	0.00969529	-0.0054134	-0.00073129	-0.00526359	-0.0011334	-0.00995758	-0.011733	0.000622157	0.0105392	-0.000610538	-0.0086594	0.00337849	-0.0145394	-0.0133291	-0.0099859	-0.0113673
0.0058417	0.0201462	0.00903546	0.0338904	0.0619248	0.0402967	0.0428015	0.0216777	0.00672886	2.24792e-05	-0.00230555	-0.0076635	-0.00520296	-0.00575012	-0.00370577	-0.0055372	-0.00015853	-0.00512772	0.0110562	-0.000887453	0.00590088	-0.0040554	0.00123799	-0.00883485	-0.00468398	0.0097631	0.0190307	0.0120508	0.00339336	0.00260094	-0.00685222	-0.00483175	-0.00537671	-0.00542167
-0.00611784	0.0135803	0.00084796	0.0200145	0.0402967	0.0748228	0.0452658	0.0687	0.0184254	0.0125435	0.00608953	-0.0027303	0.00197783	0.00326288	0.00325089	-0.00248959	0.00169732	-0.00541855	0.0120448	0.00849147	0.0105745	0.009702	0.0111892	0.00357033	0.00537351	0.0202979	0.0236682	0.0227897	0.00307634	0.0128041	0.0120754	0.00374492	0.00236424	0.00293035
0.00120873	0.0226104	0.00724866	0.0277758	0.0428015	0.0452658	0.0739019	0.0440497	0.0108594	0.00131087	-0.00079635	-0.00456637	0.0033938	-0.000963557	0.000391648	-0.00838483	0.00462417	0.00916305	0.0170745	-0.00174669	0.000704922	-0.00239641	0.00264264	-0.00198513	-0.00430222	0.0123919	0.0173776	0.0135331	-0.00219432	0.00215572	-0.000830537	-0.00496777	-0.00599382	-0.00165781
-0.0108895	0.000815196	-0.00429872	0.00137373	0.0216777	0.0687	0.0440497	0.115786	0.04058	0.0408747	0.0216668	0.0191278	0.0190659	0.0197571	0.0155321	0.00639053	0.00849716	-0.0106262	0.0151711	0.0272842	0.0152863	0.0216799	0.0216238	0.0167172	0.0112007	0.0386795	0.027583	0.0290087	0.0144701	0.0249159	0.0297583	0.00754636	0.00540562	0.0134523
-0.0102299	-0.00249821	-0.00838378	-0.00338524	0.00672886	0.0184254	0.0108594	0.04058	0.0999638	0.0679668	0.0425921	0.0322435	0.0157304	0.00830247	-0.000507294	-0.00235836	0.00158662	-0.00746524	0.000939566	0.0228762	0.0125046	0.0118525	0.014283	0.01812	0.00955123	0.0405249	0.0229222	0.0354022	0.0096861	0.0284408	0.0225254	0.0164743	0.0158224	0.0140992
-0.0114622	-0.00616699	-0.00904497	-0.00795501	2.24792e-05	0.0125435	0.00131087	0.0408747	0.0679668	0.0946307	0.0564271	0.0471683	0.0220821	0.015709	0.0140938	0.0135357	0.00745555	-0.007212	0.00462999	0.02209	0.00917492	0.0133927	0.00401253	0.0189854	0.0176554	0.0211185	0.00671721	0.0162977	0.00887085	0.0163609	0.0370243	0.0265738	0.0153918	0.0114329
-0.00749065	-0.00401314	-0.00711179	-0.00347852	-0.00230555	0.00608953	-0.00079635	0.0216668	0.0425921	0.0564271	0.0766705	0.0721944	0.050446	0.0404355	0.0191949	0.0107723	-0.000184567	-0.0140612	0.00284844	0.0180891	0.00295452	0.0155194	-0.00105438	0.0315224	0.0144105	0.0144323	0.00240671	0.00950707	0.00498596	0.00454781	0.0366456	0.0378941	0.0245466	0.0248549
-0.0112061	-0.00564206	-0.0110256	-0.01204	-0.0076635	-0.0027303	-0.00456637	0.0191278	0.0322435	0.0471683	0.0721944	0.0954776	0.0851203	0.068035	0.041779	0.0253506	0.0121499	-0.00358003	0.00876076	0.0123356	0.0109874	0.025018	0.00596018	0.0577262	0.0185769	0.0158186	0.00743109	0.00984587	-0.000469138	-0.00101792	0.0568025	0.0308577	0.0211484	0.0201081
-0.00829713	-0.0027377	-0.010775	-0.0125012	-0.00520296	0.00197783	0.0033938	0.0190659	0.0157304	0.0220821	0.050446	0.0851203	0.117422	0.114881	0.0649521	0.0382706	0.0157331	0.00159614	0.0140508	0.013872	0.0130415	0.041773	0.011359	0.0690705	0.0164508	0.0143014	0.00561447	0.0105324	0.00443368	0.00765222	0.0583998	0.017086	0.0114112	0.020479
-0.0140272	-0.00279082	-0.010375	-0.00814291	-0.00575012	0.00326288	-0.000963557	0.0197571	0.00830247	0.015709	0.0404355	0.068035	0.114881	0.150236	0.114426	0.0667638	0.0320745	0.00143065	0.0151573	0.0093161	0.0135805	0.040683	0.0121287	0.0648521	0.0180287	0.00777944	0.00681501	0.0182158	0.0027708	0.00476064	0.0540882	0.0214952	0.0153698	0.0242284
-0.00692131	-0.00324188	-0.00956453	-0.00703408	-0.00370577	0.00325089	0.000391648	0.0155321	-0.000507294	0.0140938	0.0191949	0.041779	0.0649521	0.114426	0.148139	0.10228	0.062339	0.0126466	0.0221488	0.00297917	0.00673276	0.030584	0.00416693	0.0420357	0.0182815	0.00435126	-0.00209496	0.00526368	0.0026241	0.00553711	0.0425296	0.011812	0.00367896	0.0130635
-0.00622444	0.00122079	-0.007542	-0.00262824	-0.0055372	-0.00248959	-0.00838483	0.00639053	-0.00235836	0.0135357	0.0107723	0.0253506	0.0382706	0.0667638	0.10228	0.107224	0.0846333	0.0214706	0.0395475	0.00829061	0.00335878	0.0167905	0.00493479	0.031157	0.0134304	0.00113835	-0.00801493	-0.000228877	0.00323296	0.00444018	0.0338015	0.0118819	0.00798941	0.00762791
-0.00505515	0.00560479	0.000260482	0.0048029	-0.00015853	0.00169732	0.00462417	0.00849716	0.00158662	0.00745555	-0.000184567	0.0121499	0.0157331	0.0320745	0.062339	0.0846333	0.107406	0.0400307	0.0476688	-0.000971696	-0.00321343	0.0077031	0.00124879	0.00983818	-0.000354195	-0.00101091	-0.00776883	-0.00557921	-0.00192542	-0.00417921	0.0134184	0.00680238	0.00948216	0.00550412
0.00482224	0.00675027	0.00669683	0.00443208	-0.00512772	-0.00541855	0.00916305	-0.0106262	-0.00746524	-0.007212	-0.0140612	-0.00358003	0.00159614	0.00143065	0.0126466	0.0214706	0.0400307	0.052148	0.0330715	-0.0123768	-0.00902052	-0.00364252	-0.00542362	-0.00536695	-0.00574204	-0.00875866	0.00218291	-0.0136401	-0.00210972	-0.00285323	-0.00160383	-0.00960688	-0.0100127	-0.00645492
0.000892795	0.0130884	0.00178052	0.00969529	0.0110562	0.0120448	0.0170745	0.0151711	0.000939566	0.00462999	0.00284844	0.00876076	0.0140508	0.0151573	0.0221488	0.0395475	0.0476688	0.0330715	0.125062	0.00799692	0.0096407	0.0150521	0.00462566	0.0166533	0.0210985	0.000912363	0.00262326	0.00316031	0.00294739	0.00785921	0.0234257	0.0134662	0.0115962	0.0135242
-0.00892989	-0.0059957	-0.0086216	-0.0054134	-0.000887453	0.00849147	-0.00174669	0.0272842	0.0228762	0.02209	0.0180891	0.0123356	0.013872	0.0093161	0.00297917	0.00829061	-0.000971696	-0.0123768	0.00799692	0.174908	0.0243995	0.0213629	0.0271916	0.0215162	0.0430611	0.0176488	0.0141078	0.0217433	0.0461925	0.0514818	0.0386254	0.0553273	0.0311575	0.0560433
-0.0072512	0.000714911	-0.00207299	-0.00073129	0.00590088	0.0105745	0.000704922	0.0152863	0.0125046	0.00917492	0.00295452	0.0109874	0.0130415	0.0135805	0.00673276	0.00335878	-0.00321343	-0.00902052	0.0096407	0.0243995	0.134104	0.0585493	0.0780876	0.0152004	0.0480996	0.02472	0.0510081	0.0573362	0.018536	0.0204549	0.0094899	0.0137208	0.01249	0.0120081
-0.0159071	-0.00484909	-0.00889815	-0.00526359	-0.0040554	0.009702	-0.00239641	0.0216799	0.0118525	0.0133927	0.0155194	0.025018	0.041773	0.040683	0.030584	0.0167905	0.0077031	-0.00364252	0.0150521	0.0213629	0.0585493	0.134086	0.0412159	0.0417576	0.0553589	0.0273693	0.0195713	0.028684	0.02706	0.0254103	0.0331303	0.0297993	0.0323431	0.025007
-0.00866599	0.000714721	-0.00389565	-0.0011334	0.00123799	0.0111892	0.00264264	0.0216238	0.014283	0.00401253	-0.00105438	0.00596018	0.011359	0.0121287	0.00416693	0.00493479	0.00124879	-0.00542362	0.00462566	0.0271916	0.0780876	0.0412159	0.100204	0.0150761	0.0489366	0.0420802	0.0643957	0.0633829	0.0398869	0.041663	0.0127408	0.0247937	0.0277875	0.0231867
-0.0152105	-0.00382561	-0.00831708	-0.00995758	-0.00883485	0.00357033	-0.00198513	0.0167172	0.01812	0.0189854	0.0315224	0.0577262	0.0690705	0.0648521	0.0420357	0.031157	0.00983818	-0.00536695	0.0166533	0.0215162	0.0152004	0.0417576	0.0150761	0.124904	0.0474971	0.0129537	0.0108446	0.0159283	0.00357992	0.00589397	0.0739751	0.0389305	0.0379034	0.0389044
-0.00874176	-0.00321247	-0.00959189	-0.011733	-0.00468398	0.00537351	-0.00430222	0.0112007	0.00955123	0.0176554	0.0144105	0.0185769	0.0164508	0.0180287	0.0182815	0.0134304	-0.000354195	-0.00574204	0.0210985	0.0430611	0.0480996	0.0553589	0.0489366	0.0474971	0.191991	0.0147803	0.0257028	0.0194974	0.0303751	0.033653	0.0294108	0.0565949	0.0589678	0.0451346
-0.00959477	-0.00143628	-0.00523932	0.000622157	0.0097631	0.0202979	0.0123919	0.0386795	0.0405249	0.0211185	0.0144323	0.0158186	0.0143014	0.00777944	0.00435126	0.00113835	-0.00101091	-0.00875866	0.000912363	0.0176488	0.02472	0.0273693	0.0420802	0.0129537	0.0147803	0.0736253	0.0648215	0.0751695	0.0263694	0.0460327	0.0111031	0.0111236	0.00836105	0.00863274
-0.00748876	0.0109136	-0.00358606	0.0105392	0.0190307	0.0236682	0.0173776	0.027583	0.0229222	0.00671721	0.00240671	0.00743109	0.00561447	0.00681501	-0.00209496	-0.00801493	-0.00776883	0.00218291	0.00262326	0.0141078	0.0510081	0.0195713	0.0643957	0.0108446	0.0257028	0.0648215	0.118852	0.0967404	0.0220645	0.0296785	0.00475763	0.00824586	0.00492073	0.0130988
-0.011572	0.000650894	-0.00529582	-0.000610538	0.0120508	0.0227897	0.0135331	0.0290087	0.0354022	0.0162977	0.00950707	0.00984587	0.0105324	0.0182158	0.00526368	-0.000228877	-0.00557921	-0.0136401	0.00316031	0.0217433	0.0573362	0.028684	0.0633829	0.0159283	0.0194974	0.0751695	0.0967404	0.151098	0.0186955	0.0334959	0.00681633	0.0103827	0.00661917	0.00973225
-0.00647974	-0.00444826	-0.00701009	-0.0086594	0.00339336	0.00307634	-0.00219432	0.0144701	0.0096861	0.00887085	0.00498596	-0.000469138	0.00443368	0.0027708	0.0026241	0.00323296	-0.00192542	-0.00210972	0.00294739	0.0461925	0.018536	0.02706	0.0398869	0.00357992	0.0303751	0.0263694	0.0220645	0.0186955	0.082992	0.0611139	0.00342866	0.0290125	0.0238413	0.0336419
-0.00896446	-0.002342	-0.00550616	0.00337849	0.00260094	0.0128041	0.00215572	0.0249159	0.0284408	0.0163609	0.00454781	-0.00101792	0.00765222	0.00476064	0.00553711	0.00444018	-0.00417921	-0.00285323	0.00785921	0.0514818	0.0204549	0.0254103	0.041663	0.00589397	0.033653	0.0460327	0.0296785	0.0334959	0.0611139	0.107768	0.00649123	0.0216132	0.0159127	0.0278805
-0.0114321	-0.0080303	-0.0126399	-0.0145394	-0.00685222	0.0120754	-0.000830537	0.0297583	0.0225254	0.0370243	0.0366456	0.0568025	0.0583998	0.0540882	0.0425296	0.0338015	0.0134184	-0.00160383	0.0234257	0.0386254	0.0094899	0.0331303	0.0127408	0.0739751	0.0294108	0.0111031	0.00475763	0.00681633	0.00342866	0.00649123	0.159118	0.0290824	0.024349	0.0297629
-0.0144977	-0.00734324	-0.00810188	-0.0133291	-0.00483175	0.00374492	-0.00496777	0.00754636	0.0164743	0.0265738	0.0378941	0.0308577	0.017086	0.0214952	0.011812	0.0118819	0.00680238	-0.00960688	0.0134662	0.0553273	0.0137208	0.0297993	0.0247937	0.0389305	0.0565949	0.0111236	0.00824586	0.0103827	0.0290125	0.0216132	0.0290824	0.11553	0.0947778	0.102251
-0.0123534	-0.00958658	-0.00523897	-0.0099859	-0.00537671	0.00236424	-0.00599382	0.00540562	0.0158224	0.0153918	0.0245466	0.0211484	0.0114112	0.0153698	0.00367896	0.00798941	0.00948216	-0.0100127	0.0115962	0.0311575	0.01249	0.0323431	0.0277875	0.0379034	0.0589678	0.00836105	0.00492073	0.00661917	0.0238413	0.0159127	0.024349	0.0947778	0.123886	0.0899341
-0.0129422	-0.00622299	-0.00369467	-0.0113673	-0.00542167	0.00293035	-0.00165781	0.0134523	0.0140992	0.0114329	0.0248549	0.0201081	0.020479	0.0242284	0.0130635	0.00762791	0.00550412	-0.00645492	0.0135242	0.0560433	0.0120081	0.025007	0.0231867	0.0389044	0.0451346	0.00863274	0.0130988	0.00973225	0.0336419	0.0278805	0.0297629	0.102251	0.0899341	0.118301
day3
Puretone2.0kHz_70dB'	Puretone2.4kHz_70dB'	'Puretone2.8kHz_70dB'	'Puretone3.4kHz_70dB'	'Puretone4.0kHz_70dB'	'Puretone4.7kHz_70dB'	'Puretone5.6kHz_70dB'	'Puretone6.7kHz_70dB'	'Puretone8.0kHz_70dB'	'Puretone9.5kHz_70dB'	'Puretone11.3kHz_70dB'	'Puretone13.4kHz_70dB'	'Puretone15.9kHz_70dB'	'Puretone18.9kHz_70dB'	'Puretone22.5kHz_70dB'	'Puretone26.8kHz_70dB'	'Puretone31.8kHz_70dB'	'Puretone37.9kHz_70dB'	'Puretone45.0kHz_70dB'	3-1-70ms_70dB'	'47bird1_70ms_70dB'	'47bird2_70ms_70dB'	'beet-70ms_70dB'	'Call1_70ms_70dB'	'gallop-70ms_70dB'	'indri1-70ms_70dB'	'indri2-70ms_70dB'	'indri3-70ms_70dB'	'keep1-70ms_70dB'	'keep2-70ms_70dB'	'Upsweep0_70dB'	'whale1-70ms_70dB'	'whale2-70ms_70dB'	'WN-70ms_70dB'
0.0373569	0.0175533	0.021011	0.0144028	0.00936848	-0.000449047	0.00132358	-0.00858299	-0.00818444	-0.00563224	-0.00583187	-0.00466921	-0.00226369	-0.00947915	-0.00942619	-0.00842492	-0.00511411	0.0019995	0.00288291	-0.00467381	-0.00865497	-0.00610166	-0.00684463	-0.00634701	-0.00527647	-0.00380686	-0.00331109	-0.00675416	-0.00725757	-0.00619641	-0.00552577	-0.00566328	-0.00733835	-0.00770306
0.0175533	0.0585772	0.010831	0.0328217	0.0308881	0.0111702	0.0216268	-0.0012287	-0.00341732	-0.00551704	-0.001116	-0.003982	-0.00499185	-0.00678563	-0.00639242	-0.00815147	0.000327971	0.00534601	0.00112412	0.00387706	-0.000124689	-0.00637333	-0.00285335	-0.00887983	-0.00127536	0.00866842	0.0178461	0.00936156	-0.00836095	0.00166279	-0.00424334	-0.00140962	-0.000157057	-0.00473215
0.021011	0.010831	0.0261946	0.0138133	0.00446017	-0.00382472	-0.00141244	-0.0123011	-0.00995226	-0.00719837	-0.0102843	-0.00802784	-0.0119202	-0.0141247	-0.0115336	-0.00618515	-0.0088169	0.00052296	0.000419805	-0.00911674	-0.00156646	-0.0153759	-0.00839149	-0.0121051	-0.0108022	-0.00809601	-0.00589089	-0.00600038	-0.00480061	-0.0106436	-0.0129819	-0.00889276	-0.00854043	-0.00988885
0.0144028	0.0328217	0.0138133	0.0435412	0.0366413	0.021539	0.0247603	0.00571602	-0.00653957	-0.00717248	-0.00604674	-0.0138856	-0.0140335	-0.00886146	-0.00471169	-0.00720862	-0.00506002	0.00330311	0.0081088	-0.000892573	0.00375997	-0.00785683	0.0049837	-0.00596165	-0.00299223	0.00411661	0.00973762	0.00222471	-0.00241876	0.0031071	-0.00892043	-0.00819789	-0.011748	-0.0106842
0.00936848	0.0308881	0.00446017	0.0366413	0.0536659	0.0471955	0.043478	0.02695	0.00102134	0.000871044	-0.00103086	-0.00453399	-0.00201666	-0.000418488	-0.00416573	-0.00972067	-0.00419976	0.00169093	0.00715826	0.00307102	0.00564239	-0.0045631	0.00702345	0.000122798	-0.00316316	0.0111742	0.0163554	0.0141089	0.00294137	0.00120845	-0.00210952	0.000920896	-0.00428643	-0.00313038
-0.000449047	0.0111702	-0.00382472	0.021539	0.0471955	0.0782403	0.0564364	0.0691183	0.0168505	0.0060774	0.00314549	0.00445814	0.00750687	0.00982911	0.00342012	0.00304272	0.00152892	0.00193164	0.00974881	0.0150258	0.0144158	0.014442	0.0121194	0.0064195	0.00702253	0.0273111	0.0308489	0.0192257	0.0172649	0.0164097	0.0112561	0.0052669	0.00406212	0.000618592
0.00132358	0.0216268	-0.00141244	0.0247603	0.043478	0.0564364	0.0683497	0.0419584	0.0120164	0.00825306	-5.90457e-05	-0.00367385	0.00156635	0.00117896	-0.00221285	-0.00568906	-0.00122757	0.00238168	0.00306942	0.00594563	0.00534245	-0.00296568	0.00730262	-0.000202469	-0.000460772	0.0134766	0.0169628	0.010045	0.00602291	0.00913499	-0.000698765	0.000693225	-0.00170601	0.000460438
-0.00858299	-0.0012287	-0.0123011	0.00571602	0.02695	0.0691183	0.0419584	0.10792	0.0508464	0.0330448	0.0165639	0.0161252	0.0193595	0.0260144	0.0115729	0.00815566	0.00235007	-0.00356708	0.0105971	0.0335967	0.0176584	0.0240927	0.019926	0.0167907	0.0175755	0.0384194	0.0310374	0.0290687	0.0269231	0.036397	0.0264408	0.0102902	0.0144581	0.00932778
-0.00818444	-0.00341732	-0.00995226	-0.00653957	0.00102134	0.0168505	0.0120164	0.0508464	0.099954	0.0805963	0.0431329	0.0437067	0.0116056	0.0134878	0.00545217	0.00539945	-0.0010716	-0.00968998	-0.000153731	0.0249134	0.00124813	0.0150958	0.0125073	0.01297	0.00623731	0.0286662	0.0188189	0.0304265	0.0213838	0.0246349	0.0279657	0.0114379	0.0162677	0.0122603
-0.00563224	-0.00551704	-0.00719837	-0.00717248	0.000871044	0.0060774	0.00825306	0.0330448	0.0805963	0.096034	0.0417348	0.0508307	0.014715	0.0169714	0.00810107	0.0080841	-0.00242676	-0.00707992	0.000854406	0.0271407	0.00516377	0.0131772	0.0108824	0.0154041	0.00822956	0.0206175	0.0195738	0.0258239	0.0176939	0.0177701	0.0341963	0.0152095	0.0145229	0.0163428
-0.00583187	-0.001116	-0.0102843	-0.00604674	-0.00103086	0.00314549	-5.90457e-05	0.0165639	0.0431329	0.0417348	0.0739381	0.0708784	0.0446767	0.0345981	0.0208237	0.0143122	0.0068552	-0.00470066	0.00125467	0.0249882	0.00337065	0.0163381	0.00565178	0.0321497	0.0132377	0.013762	0.00323506	0.0105166	0.00467475	0.00804217	0.0377049	0.0286466	0.0339412	0.0284583
-0.00466921	-0.003982	-0.00802784	-0.0138856	-0.00453399	0.00445814	-0.00367385	0.0161252	0.0437067	0.0508307	0.0708784	0.105503	0.0725309	0.0650474	0.0418793	0.0294385	0.0092808	-0.00296233	0.00421387	0.0195254	0.00936044	0.0223985	0.00684807	0.0526873	0.0116751	0.00772174	0.00743739	0.0141724	0.00875792	0.0124146	0.0598427	0.0226953	0.0292085	0.0196256
-0.00226369	-0.00499185	-0.0119202	-0.0140335	-0.00201666	0.00750687	0.00156635	0.0193595	0.0116056	0.014715	0.0446767	0.0725309	0.135078	0.112194	0.0700204	0.0380924	0.0130657	-0.00411152	0.0122253	0.0237657	0.0324014	0.0488671	0.0122757	0.0720397	0.0270031	0.0188271	0.0174008	0.0209527	0.00955771	0.0162342	0.0517649	0.0117037	0.018937	0.0125349
-0.00947915	-0.00678563	-0.0141247	-0.00886146	-0.000418488	0.00982911	0.00117896	0.0260144	0.0134878	0.0169714	0.0345981	0.0650474	0.112194	0.132285	0.101298	0.0657433	0.0302115	0.000270025	0.00966274	0.0204065	0.0212992	0.0459294	0.0177321	0.0660034	0.0212172	0.0148055	0.00604038	0.0136226	0.0102298	0.014608	0.053402	0.0102659	0.0203382	0.01693
-0.00942619	-0.00639242	-0.0115336	-0.00471169	-0.00416573	0.00342012	-0.00221285	0.0115729	0.00545217	0.00810107	0.0208237	0.0418793	0.0700204	0.101298	0.133176	0.0971515	0.0586745	0.01327	0.016813	0.0133246	0.0137762	0.0266967	0.00764597	0.0476338	0.0148243	0.00583901	-8.42726e-05	0.0067509	0.00560455	0.00498769	0.0407187	0.00196377	0.0143358	0.00319282
-0.00842492	-0.00815147	-0.00618515	-0.00720862	-0.00972067	0.00304272	-0.00568906	0.00815566	0.00539945	0.0080841	0.0143122	0.0294385	0.0380924	0.0657433	0.0971515	0.0980219	0.078306	0.021631	0.0176571	0.00151245	-4.55775e-05	0.0103579	0.00133307	0.0268166	0.0099548	-0.000109913	-0.00219699	-0.0013562	0.00565116	0.0061824	0.0248532	0.00024086	0.00710485	0.00116184
-0.00511411	0.000327971	-0.0088169	-0.00506002	-0.00419976	0.00152892	-0.00122757	0.00235007	-0.0010716	-0.00242676	0.0068552	0.0092808	0.0130657	0.0302115	0.0586745	0.078306	0.0912774	0.0300664	0.020409	-0.00541932	0.000516799	0.00474845	-0.00522192	0.00560183	0.00260376	-0.0058847	-0.0103153	-0.00645256	-0.00859695	-0.00365595	0.00824171	0.00102544	0.00458189	-0.00502247
0.0019995	0.00534601	0.00052296	0.00330311	0.00169093	0.00193164	0.00238168	-0.00356708	-0.00968998	-0.00707992	-0.00470066	-0.00296233	-0.00411152	0.000270025	0.01327	0.021631	0.0300664	0.056767	0.035775	-0.00645736	-0.00832647	-0.00616869	-0.00153018	-0.00565188	-0.000975919	-0.00744085	-0.00350561	-0.00647425	-0.000443225	-0.00274487	0.00172871	-0.00561994	2.25392e-05	-0.00254871
0.00288291	0.00112412	0.000419805	0.0081088	0.00715826	0.00974881	0.00306942	0.0105971	-0.000153731	0.000854406	0.00125467	0.00421387	0.0122253	0.00966274	0.016813	0.0176571	0.020409	0.035775	0.117178	-0.00861478	0.0127368	0.00653659	0.00167612	0.00774772	0.0146052	0.000910793	0.0047199	0.00937996	-0.00327854	-0.00038792	0.0136757	-0.00259975	0.00220449	0.00275572
-0.00467381	0.00387706	-0.00911674	-0.000892573	0.00307102	0.0150258	0.00594563	0.0335967	0.0249134	0.0271407	0.0249882	0.0195254	0.0237657	0.0204065	0.0133246	0.00151245	-0.00541932	-0.00645736	-0.00861478	0.163964	0.0207952	0.0325383	0.0237405	0.0298524	0.0357352	0.0230239	0.0227337	0.0197376	0.0348207	0.0414664	0.0417211	0.0496499	0.0403631	0.0456645
-0.00865497	-0.000124689	-0.00156646	0.00375997	0.00564239	0.0144158	0.00534245	0.0176584	0.00124813	0.00516377	0.00337065	0.00936044	0.0324014	0.0212992	0.0137762	-4.55775e-05	0.000516799	-0.00832647	0.0127368	0.0207952	0.150872	0.0595281	0.0741257	0.0251322	0.0295254	0.0303224	0.0503855	0.0500556	0.0250017	0.0226979	0.0233391	0.00746014	0.0145434	0.00178719
-0.00610166	-0.00637333	-0.0153759	-0.00785683	-0.0045631	0.014442	-0.00296568	0.0240927	0.0150958	0.0131772	0.0163381	0.0223985	0.0488671	0.0459294	0.0266967	0.0103579	0.00474845	-0.00616869	0.00653659	0.0325383	0.0595281	0.143263	0.0392466	0.0458323	0.0306518	0.0371673	0.0266971	0.0378732	0.0307397	0.0254328	0.0345836	0.0178985	0.0285805	0.0222312
-0.00684463	-0.00285335	-0.00839149	0.0049837	0.00702345	0.0121194	0.00730262	0.019926	0.0125073	0.0108824	0.00565178	0.00684807	0.0122757	0.0177321	0.00764597	0.00133307	-0.00522192	-0.00153018	0.00167612	0.0237405	0.0741257	0.0392466	0.0798573	0.0178915	0.0273783	0.0353498	0.0500294	0.0485387	0.0459337	0.0403352	0.014858	0.0135949	0.0239119	0.0167341
-0.00634701	-0.00887983	-0.0121051	-0.00596165	0.000122798	0.0064195	-0.000202469	0.0167907	0.01297	0.0154041	0.0321497	0.0526873	0.0720397	0.0660034	0.0476338	0.0268166	0.00560183	-0.00565188	0.00774772	0.0298524	0.0251322	0.0458323	0.0178915	0.113365	0.0405492	0.0148336	0.012526	0.0279269	0.0139663	0.0121474	0.0696734	0.0310111	0.0344331	0.030952
-0.00527647	-0.00127536	-0.0108022	-0.00299223	-0.00316316	0.00702253	-0.000460772	0.0175755	0.00623731	0.00822956	0.0132377	0.0116751	0.0270031	0.0212172	0.0148243	0.0099548	0.00260376	-0.000975919	0.0146052	0.0357352	0.0295254	0.0306518	0.0273783	0.0405492	0.161925	0.0196881	0.0215422	0.0207986	0.0241092	0.021641	0.0379476	0.0365358	0.0459018	0.0398367
-0.00380686	0.00866842	-0.00809601	0.00411661	0.0111742	0.0273111	0.0134766	0.0384194	0.0286662	0.0206175	0.013762	0.00772174	0.0188271	0.0148055	0.00583901	-0.000109913	-0.0058847	-0.00744085	0.000910793	0.0230239	0.0303224	0.0371673	0.0353498	0.0148336	0.0196881	0.0606647	0.0649147	0.0608476	0.0276414	0.0453923	0.0251282	0.0108583	0.0121364	0.0128085
-0.00331109	0.0178461	-0.00589089	0.00973762	0.0163554	0.0308489	0.0169628	0.0310374	0.0188189	0.0195738	0.00323506	0.00743739	0.0174008	0.00604038	-8.42726e-05	-0.00219699	-0.0103153	-0.00350561	0.0047199	0.0227337	0.0503855	0.0266971	0.0500294	0.012526	0.0215422	0.0649147	0.110178	0.0853269	0.0228432	0.0417162	0.0139743	0.00485341	0.00768008	0.0133768
-0.00675416	0.00936156	-0.00600038	0.00222471	0.0141089	0.0192257	0.010045	0.0290687	0.0304265	0.0258239	0.0105166	0.0141724	0.0209527	0.0136226	0.0067509	-0.0013562	-0.00645256	-0.00647425	0.00937996	0.0197376	0.0500556	0.0378732	0.0485387	0.0279269	0.0207986	0.0608476	0.0853269	0.125863	0.0251123	0.035145	0.0243324	0.00926963	0.0135057	0.00781102
-0.00725757	-0.00836095	-0.00480061	-0.00241876	0.00294137	0.0172649	0.00602291	0.0269231	0.0213838	0.0176939	0.00467475	0.00875792	0.00955771	0.0102298	0.00560455	0.00565116	-0.00859695	-0.000443225	-0.00327854	0.0348207	0.0250017	0.0307397	0.0459337	0.0139663	0.0241092	0.0276414	0.0228432	0.0251123	0.085158	0.0447108	0.0132819	0.0202717	0.0308002	0.0250423
-0.00619641	0.00166279	-0.0106436	0.0031071	0.00120845	0.0164097	0.00913499	0.036397	0.0246349	0.0177701	0.00804217	0.0124146	0.0162342	0.014608	0.00498769	0.0061824	-0.00365595	-0.00274487	-0.00038792	0.0414664	0.0226979	0.0254328	0.0403352	0.0121474	0.021641	0.0453923	0.0417162	0.035145	0.0447108	0.0882219	0.0182286	0.00837812	0.0186254	0.0210788
-0.00552577	-0.00424334	-0.0129819	-0.00892043	-0.00210952	0.0112561	-0.000698765	0.0264408	0.0279657	0.0341963	0.0377049	0.0598427	0.0517649	0.053402	0.0407187	0.0248532	0.00824171	0.00172871	0.0136757	0.0417211	0.0233391	0.0345836	0.014858	0.0696734	0.0379476	0.0251282	0.0139743	0.0243324	0.0132819	0.0182286	0.143757	0.031338	0.0349149	0.0246638
-0.00566328	-0.00140962	-0.00889276	-0.00819789	0.000920896	0.0052669	0.000693225	0.0102902	0.0114379	0.0152095	0.0286466	0.0226953	0.0117037	0.0102659	0.00196377	0.00024086	0.00102544	-0.00561994	-0.00259975	0.0496499	0.00746014	0.0178985	0.0135949	0.0310111	0.0365358	0.0108583	0.00485341	0.00926963	0.0202717	0.00837812	0.031338	0.122224	0.0978885	0.104736
-0.00733835	-0.000157057	-0.00854043	-0.011748	-0.00428643	0.00406212	-0.00170601	0.0144581	0.0162677	0.0145229	0.0339412	0.0292085	0.018937	0.0203382	0.0143358	0.00710485	0.00458189	2.25392e-05	0.00220449	0.0403631	0.0145434	0.0285805	0.0239119	0.0344331	0.0459018	0.0121364	0.00768008	0.0135057	0.0308002	0.0186254	0.0349149	0.0978885	0.11607	0.0871207
-0.00770306	-0.00473215	-0.00988885	-0.0106842	-0.00313038	0.000618592	0.000460438	0.00932778	0.0122603	0.0163428	0.0284583	0.0196256	0.0125349	0.01693	0.00319282	0.00116184	-0.00502247	-0.00254871	0.00275572	0.0456645	0.00178719	0.0222312	0.0167341	0.030952	0.0398367	0.0128085	0.0133768	0.00781102	0.0250423	0.0210788	0.0246638	0.104736	0.0871207	0.110363
day5
Puretone2.0kHz_70dB'	Puretone2.4kHz_70dB'	'Puretone2.8kHz_70dB'	'Puretone3.4kHz_70dB'	'Puretone4.0kHz_70dB'	'Puretone4.7kHz_70dB'	'Puretone5.6kHz_70dB'	'Puretone6.7kHz_70dB'	'Puretone8.0kHz_70dB'	'Puretone9.5kHz_70dB'	'Puretone11.3kHz_70dB'	'Puretone13.4kHz_70dB'	'Puretone15.9kHz_70dB'	'Puretone18.9kHz_70dB'	'Puretone22.5kHz_70dB'	'Puretone26.8kHz_70dB'	'Puretone31.8kHz_70dB'	'Puretone37.9kHz_70dB'	'Puretone45.0kHz_70dB'	3-1-70ms_70dB'	'47bird1_70ms_70dB'	'47bird2_70ms_70dB'	'beet-70ms_70dB'	'Call1_70ms_70dB'	'gallop-70ms_70dB'	'indri1-70ms_70dB'	'indri2-70ms_70dB'	'indri3-70ms_70dB'	'keep1-70ms_70dB'	'keep2-70ms_70dB'	'Upsweep0_70dB'	'whale1-70ms_70dB'	'whale2-70ms_70dB'	'WN-70ms_70dB'
0.0350674	0.0235334	0.0201719	0.015729	0.00130286	-0.00366514	0.00110835	-0.00841488	-0.012658	-0.00831567	-0.0106954	-0.015928	-0.0127886	-0.0144091	-0.0105116	-0.00620695	-0.00366204	0.00544855	0.00558953	-0.01221	-0.00964018	-0.0070458	-0.00668728	-0.014771	-0.00742776	-0.00326411	-0.00593091	-0.012557	-0.00621596	-0.00433447	-0.0171809	-0.00589312	-0.00843325	-0.0084296
0.0235334	0.0652128	0.0153488	0.0427209	0.0206822	0.0108955	0.0152981	0.000667007	0.000312635	-0.00345557	-0.00366874	-0.00591524	-0.00431215	-0.00386849	-0.00532377	-0.00662135	-0.000348124	0.0014004	0.00839778	0.00321956	0.00160329	-0.00138242	0.000898797	-0.0150135	0.00171012	-0.000606808	0.00632786	0.00100011	-0.0019368	-0.00121059	-0.00432799	0.000712038	-0.00369591	-0.0041248
0.0201719	0.0153488	0.0191523	0.00800718	-0.000519012	-0.00118361	-0.00278991	-0.00795946	-0.0189112	-0.00918691	-0.00863178	-0.0138296	-0.0110842	-0.010182	-0.0119628	-0.000434272	0.00152946	0.0062185	-0.000313374	-0.01018	-0.00823765	-0.0171366	-0.0101	-0.0164051	-0.00973695	-0.00792198	-0.0112307	-0.0124558	-0.00543717	-0.0115153	-0.0130383	-0.00780593	-0.017418	-0.00857454
0.015729	0.0427209	0.00800718	0.0607843	0.0356976	0.0325413	0.0388204	0.0110767	-0.00731407	-5.79901e-05	-0.00245702	-0.00825159	-0.00439334	-0.00573908	-0.00201823	-0.00423361	0.00437003	0.00667735	0.00851073	-0.00685757	-0.000615072	-0.00570532	-0.00256663	-0.0125875	-0.00817958	0.0035468	0.00637972	-0.00195384	-0.00315925	-0.00411804	-0.00528502	-0.00240245	-0.00346692	-0.00570452
0.00130286	0.0206822	-0.000519012	0.0356976	0.0515209	0.0445124	0.0438359	0.0280195	0.00747308	0.00591274	0.00558735	0.00462832	0.00334325	0.00195897	0.00181997	-0.0014241	0.000577927	0.000458062	0.00684597	0.00144138	0.00740719	0.0099633	0.0018464	-0.00454746	0.000134415	0.0107923	0.0127668	0.00248546	0.000686811	0.00576341	0.000294994	4.15449e-06	-0.00223485	-0.00147898
-0.00366514	0.0108955	-0.00118361	0.0325413	0.0445124	0.0720398	0.0488476	0.056824	0.0207882	0.0159512	0.0128618	0.012933	0.00602643	0.00599266	0.00759401	0.00362403	-0.000320439	-0.00117458	0.0108492	0.00426777	0.0107943	0.0161909	0.00638306	0.0110586	0.00809692	0.0228048	0.0267314	0.0215299	0.0017365	0.0119998	0.0142416	-0.00108453	0.00223432	-0.00232929
0.00110835	0.0152981	-0.00278991	0.0388204	0.0438359	0.0488476	0.0651669	0.0377825	0.0134646	0.00671774	0.00895508	0.00778796	0.00810888	0.00566435	0.00317174	0.00232901	0.00290143	-0.00203403	0.0123923	0.00180666	0.011453	0.0118712	-0.00289692	-0.0015904	0.000963148	0.0165803	0.0177192	0.00888801	-0.00305025	0.00563971	0.00667792	-0.00331483	0.000401591	-0.00351528
-0.00841488	0.000667007	-0.00795946	0.0110767	0.0280195	0.056824	0.0377825	0.0936193	0.0536577	0.0279569	0.0269335	0.0181719	0.0270297	0.0221859	0.0199571	0.0113923	0.00344356	-0.00663977	0.013609	0.0242332	0.0238782	0.0281879	0.0193316	0.026295	0.027157	0.0381748	0.0293849	0.0282918	0.0142073	0.0262897	0.0293979	0.00866747	0.0108051	0.00668895
-0.012658	0.000312635	-0.0189112	-0.00731407	0.00747308	0.0207882	0.0134646	0.0536577	0.0822239	0.0623672	0.0352916	0.0312923	0.0187363	0.0144719	0.0172555	0.00178447	0.00258478	-0.0120088	0.00307618	0.0325717	0.0132122	0.0193146	0.0207108	0.0216985	0.00923898	0.0318221	0.024697	0.0254033	0.0162211	0.0282644	0.0326779	0.0185909	0.0228631	0.0190872
-0.00831567	-0.00345557	-0.00918691	-5.79901e-05	0.00591274	0.0159512	0.00671774	0.0279569	0.0623672	0.0928577	0.043084	0.0386633	0.019428	0.0121337	0.0107665	0.000188903	0.00357047	-0.00536978	0.00904171	0.0234619	0.00912687	0.0210162	0.014141	0.0205771	0.0161834	0.0284434	0.0175019	0.023992	0.00890724	0.0148783	0.0345558	0.0246664	0.0203352	0.0227155
-0.0106954	-0.00366874	-0.00863178	-0.00245702	0.00558735	0.0128618	0.00895508	0.0269335	0.0352916	0.043084	0.0681374	0.0538337	0.0452157	0.0350677	0.0230377	0.0149543	0.00946439	-0.0105829	0.0118082	0.0158125	0.00883393	0.0188627	0.00311751	0.0327689	0.0116499	0.0136601	0.00332156	0.0163783	0.00656815	0.00813747	0.031116	0.0291976	0.0300984	0.0269337
-0.015928	-0.00591524	-0.0138296	-0.00825159	0.00462832	0.012933	0.00778796	0.0181719	0.0312923	0.0386633	0.0538337	0.0833877	0.0840016	0.0610274	0.0430008	0.0260765	0.0113669	-0.00862633	0.00737266	0.0196723	0.0112491	0.0233163	0.0146443	0.0612341	0.0121734	0.0145008	0.00881361	0.0202353	0.0027932	0.0139133	0.0519726	0.0210575	0.0214083	0.0158856
-0.0127886	-0.00431215	-0.0110842	-0.00439334	0.00334325	0.00602643	0.00810888	0.0270297	0.0187363	0.019428	0.0452157	0.0840016	0.123297	0.103085	0.0720947	0.0372639	0.0122261	-0.00180559	0.0101892	0.0181435	0.0151208	0.0390889	0.0163886	0.0743381	0.0246931	0.0129813	0.0127909	0.0222696	0.00770427	0.0165096	0.0453511	0.0104868	0.0130397	0.0124488
-0.0144091	-0.00386849	-0.010182	-0.00573908	0.00195897	0.00599266	0.00566435	0.0221859	0.0144719	0.0121337	0.0350677	0.0610274	0.103085	0.138207	0.109784	0.0760972	0.0269463	0.00278173	0.0106661	0.0201265	0.0179554	0.0357376	0.0124061	0.0572797	0.0155993	0.00984916	0.0127644	0.0177163	0.00597932	0.0210249	0.0393289	0.0130839	0.0114107	0.0124299
-0.0105116	-0.00532377	-0.0119628	-0.00201823	0.00181997	0.00759401	0.00317174	0.0199571	0.0172555	0.0107665	0.0230377	0.0430008	0.0720947	0.109784	0.12815	0.0993957	0.0412882	0.0115657	0.0146343	0.0167957	0.0114646	0.0328033	0.00785428	0.04771	0.0123256	0.00648352	0.0103363	0.0112522	0.00694044	0.0184343	0.0323462	0.00296704	0.011792	0.00735474
-0.00620695	-0.00662135	-0.000434272	-0.00423361	-0.0014241	0.00362403	0.00232901	0.0113923	0.00178447	0.000188903	0.0149543	0.0260765	0.0372639	0.0760972	0.0993957	0.115421	0.0664449	0.0178423	0.0243409	0.000611761	0.00624097	0.0101664	0.00570559	0.0223737	0.00416837	-0.000354195	0.00313555	0.00266329	0.00146022	0.0120304	0.0198903	0.00382665	0.00938001	0.00374553
-0.00366204	-0.000348124	0.00152946	0.00437003	0.000577927	-0.000320439	0.00290143	0.00344356	0.00258478	0.00357047	0.00946439	0.0113669	0.0122261	0.0269463	0.0412882	0.0664449	0.0740519	0.0321459	0.02496	0.00361854	-0.00678769	0.00308875	-0.000672065	0.0060081	0.00247767	-0.00906278	-0.00843493	-0.00646843	-0.00179091	0.00213419	0.0165476	0.000948223	0.00408765	-0.000897253
0.00544855	0.0014004	0.0062185	0.00667735	0.000458062	-0.00117458	-0.00203403	-0.00663977	-0.0120088	-0.00536978	-0.0105829	-0.00862633	-0.00180559	0.00278173	0.0115657	0.0178423	0.0321459	0.042449	0.0202731	-0.00418332	-0.0019694	-0.00540862	-0.000947464	3.04271e-05	-0.000210731	-0.00449186	-0.00484206	-0.010188	-0.00357796	-0.00293162	-0.00291054	-0.00949009	-0.00896309	-0.00917024
0.00558953	0.00839778	-0.000313374	0.00851073	0.00684597	0.0108492	0.0123923	0.013609	0.00307618	0.00904171	0.0118082	0.00737266	0.0101892	0.0106661	0.0146343	0.0243409	0.02496	0.0202731	0.11088	3.33129e-05	0.0100341	0.0161815	-0.00192106	0.00916943	0.00947235	0.00154574	0.00489913	0.00671116	0.00328415	0.00438597	0.0149448	0.00615398	0.00922021	0.0100427
-0.01221	0.00321956	-0.01018	-0.00685757	0.00144138	0.00426777	0.00180666	0.0242332	0.0325717	0.0234619	0.0158125	0.0196723	0.0181435	0.0201265	0.0167957	0.000611761	0.00361854	-0.00418332	3.33129e-05	0.145014	0.0258301	0.0246584	0.0282676	0.0318565	0.0363569	0.0229577	0.0235659	0.0247339	0.036495	0.0566817	0.046148	0.0216313	0.0361778	0.0243805
-0.00964018	0.00160329	-0.00823765	-0.000615072	0.00740719	0.0107943	0.011453	0.0238782	0.0132122	0.00912687	0.00883393	0.0112491	0.0151208	0.0179554	0.0114646	0.00624097	-0.00678769	-0.0019694	0.0100341	0.0258301	0.123215	0.0453241	0.0578664	0.0273326	0.0305577	0.0293688	0.0443646	0.0415999	0.0144482	0.0283816	0.0182443	-0.00062602	0.00689308	0.00353022
-0.0070458	-0.00138242	-0.0171366	-0.00570532	0.0099633	0.0161909	0.0118712	0.0281879	0.0193146	0.0210162	0.0188627	0.0233163	0.0390889	0.0357376	0.0328033	0.0101664	0.00308875	-0.00540862	0.0161815	0.0246584	0.0453241	0.133647	0.0380274	0.0591507	0.0446931	0.0308992	0.032665	0.0401868	0.0161379	0.0346942	0.0398159	0.0127726	0.0232054	0.0136231
-0.00668728	0.000898797	-0.0101	-0.00256663	0.0018464	0.00638306	-0.00289692	0.0193316	0.0207108	0.014141	0.00311751	0.0146443	0.0163886	0.0124061	0.00785428	0.00570559	-0.000672065	-0.000947464	-0.00192106	0.0282676	0.0578664	0.0380274	0.0907255	0.0299467	0.0296687	0.0339236	0.050181	0.0414066	0.0425916	0.0482349	0.0190243	0.0121563	0.0207534	0.0191194
-0.014771	-0.0150135	-0.0164051	-0.0125875	-0.00454746	0.0110586	-0.0015904	0.026295	0.0216985	0.0205771	0.0327689	0.0612341	0.0743381	0.0572797	0.04771	0.0223737	0.0060081	3.04271e-05	0.00916943	0.0318565	0.0273326	0.0591507	0.0299467	0.135729	0.0452976	0.0210476	0.028751	0.0226786	0.00658444	0.0319119	0.0769891	0.0206122	0.0345439	0.0270309
-0.00742776	0.00171012	-0.00973695	-0.00817958	0.000134415	0.00809692	0.000963148	0.027157	0.00923898	0.0161834	0.0116499	0.0121734	0.0246931	0.0155993	0.0123256	0.00416837	0.00247767	-0.000210731	0.00947235	0.0363569	0.0305577	0.0446931	0.0296687	0.0452976	0.140804	0.0153709	0.0231307	0.0202289	0.0210204	0.0329014	0.0305432	0.0177924	0.0291078	0.0199674
-0.00326411	-0.000606808	-0.00792198	0.0035468	0.0107923	0.0228048	0.0165803	0.0381748	0.0318221	0.0284434	0.0136601	0.0145008	0.0129813	0.00984916	0.00648352	-0.000354195	-0.00906278	-0.00449186	0.00154574	0.0229577	0.0293688	0.0308992	0.0339236	0.0210476	0.0153709	0.0665809	0.0656172	0.0603893	0.0136777	0.0307739	0.0174574	0.0106698	0.013292	0.0142393
-0.00593091	0.00632786	-0.0112307	0.00637972	0.0127668	0.0267314	0.0177192	0.0293849	0.024697	0.0175019	0.00332156	0.00881361	0.0127909	0.0127644	0.0103363	0.00313555	-0.00843493	-0.00484206	0.00489913	0.0235659	0.0443646	0.032665	0.050181	0.028751	0.0231307	0.0656172	0.11817	0.0874259	0.0193837	0.0375492	0.0127543	0.000372173	0.0132984	0.0111794
-0.012557	0.00100011	-0.0124558	-0.00195384	0.00248546	0.0215299	0.00888801	0.0282918	0.0254033	0.023992	0.0163783	0.0202353	0.0222696	0.0177163	0.0112522	0.00266329	-0.00646843	-0.010188	0.00671116	0.0247339	0.0415999	0.0401868	0.0414066	0.0226786	0.0202289	0.0603893	0.0874259	0.130626	0.0167601	0.0262491	0.0153619	0.00515214	0.00932569	0.00871305
-0.00621596	-0.0019368	-0.00543717	-0.00315925	0.000686811	0.0017365	-0.00305025	0.0142073	0.0162211	0.00890724	0.00656815	0.0027932	0.00770427	0.00597932	0.00694044	0.00146022	-0.00179091	-0.00357796	0.00328415	0.036495	0.0144482	0.0161379	0.0425916	0.00658444	0.0210204	0.0136777	0.0193837	0.0167601	0.0977397	0.054006	0.0126981	0.0349427	0.0324859	0.0308304
-0.00433447	-0.00121059	-0.0115153	-0.00411804	0.00576341	0.0119998	0.00563971	0.0262897	0.0282644	0.0148783	0.00813747	0.0139133	0.0165096	0.0210249	0.0184343	0.0120304	0.00213419	-0.00293162	0.00438597	0.0566817	0.0283816	0.0346942	0.0482349	0.0319119	0.0329014	0.0307739	0.0375492	0.0262491	0.054006	0.0832235	0.0296894	0.0159857	0.0284333	0.0226393
-0.0171809	-0.00432799	-0.0130383	-0.00528502	0.000294994	0.0142416	0.00667792	0.0293979	0.0326779	0.0345558	0.031116	0.0519726	0.0453511	0.0393289	0.0323462	0.0198903	0.0165476	-0.00291054	0.0149448	0.046148	0.0182443	0.0398159	0.0190243	0.0769891	0.0305432	0.0174574	0.0127543	0.0153619	0.0126981	0.0296894	0.155222	0.0181552	0.0322615	0.0251555
-0.00589312	0.000712038	-0.00780593	-0.00240245	4.15449e-06	-0.00108453	-0.00331483	0.00866747	0.0185909	0.0246664	0.0291976	0.0210575	0.0104868	0.0130839	0.00296704	0.00382665	0.000948223	-0.00949009	0.00615398	0.0216313	-0.00062602	0.0127726	0.0121563	0.0206122	0.0177924	0.0106698	0.000372173	0.00515214	0.0349427	0.0159857	0.0181552	0.0974074	0.0808262	0.0925217
-0.00843325	-0.00369591	-0.017418	-0.00346692	-0.00223485	0.00223432	0.000401591	0.0108051	0.0228631	0.0203352	0.0300984	0.0214083	0.0130397	0.0114107	0.011792	0.00938001	0.00408765	-0.00896309	0.00922021	0.0361778	0.00689308	0.0232054	0.0207534	0.0345439	0.0291078	0.013292	0.0132984	0.00932569	0.0324859	0.0284333	0.0322615	0.0808262	0.10209	0.0806306
-0.0084296	-0.0041248	-0.00857454	-0.00570452	-0.00147898	-0.00232929	-0.00351528	0.00668895	0.0190872	0.0227155	0.0269337	0.0158856	0.0124488	0.0124299	0.00735474	0.00374553	-0.000897253	-0.00917024	0.0100427	0.0243805	0.00353022	0.0136231	0.0191194	0.0270309	0.0199674	0.0142393	0.0111794	0.00871305	0.0308304	0.0226393	0.0251555	0.0925217	0.0806306	0.0969993
day7
Puretone2.0kHz_70dB'	Puretone2.4kHz_70dB'	'Puretone2.8kHz_70dB'	'Puretone3.4kHz_70dB'	'Puretone4.0kHz_70dB'	'Puretone4.7kHz_70dB'	'Puretone5.6kHz_70dB'	'Puretone6.7kHz_70dB'	'Puretone8.0kHz_70dB'	'Puretone9.5kHz_70dB'	'Puretone11.3kHz_70dB'	'Puretone13.4kHz_70dB'	'Puretone15.9kHz_70dB'	'Puretone18.9kHz_70dB'	'Puretone22.5kHz_70dB'	'Puretone26.8kHz_70dB'	'Puretone31.8kHz_70dB'	'Puretone37.9kHz_70dB'	'Puretone45.0kHz_70dB'	3-1-70ms_70dB'	'47bird1_70ms_70dB'	'47bird2_70ms_70dB'	'beet-70ms_70dB'	'Call1_70ms_70dB'	'gallop-70ms_70dB'	'indri1-70ms_70dB'	'indri2-70ms_70dB'	'indri3-70ms_70dB'	'keep1-70ms_70dB'	'keep2-70ms_70dB'	'Upsweep0_70dB'	'whale1-70ms_70dB'	'whale2-70ms_70dB'	'WN-70ms_70dB'
0.0380462	0.0226854	0.0110393	0.00774121	0.00124849	-0.00572678	0.000917535	-0.0064803	-0.00482828	-0.00685062	-0.0058969	-0.00859089	-0.00687567	-0.00749367	-0.00913208	-0.00787373	-0.00355263	0.00287713	-0.000752676	-0.00248004	-0.00380034	-0.00237025	-0.00669654	-0.00699276	-0.00497117	-0.00550772	-0.00200422	-0.000637182	-0.0037156	-0.00247142	-0.00533128	-0.00532756	-0.0058226	-0.00950428
0.0226854	0.0469032	0.00576298	0.0214634	0.0161149	0.00749724	0.0141422	-0.00492938	-0.00491672	-0.00980675	-0.00466108	-0.0056648	-0.0126413	-0.00451983	-0.00571861	-0.00274249	-0.000584807	0.0046987	0.00111499	-0.00286192	-0.0128363	-0.00788779	-0.00914642	-0.00906729	-0.0104145	-0.000492331	-0.00734195	-0.00452689	-0.00466563	-0.00603355	-0.00570054	-0.00450574	-0.00684702	-0.00543144
0.0110393	0.00576298	0.0066659	0.00498946	0.004164	-0.00669828	-0.00042543	-0.00482712	-0.0118253	-0.0104953	-0.0106399	-0.00816055	-0.00488271	-0.0089895	-0.00742763	0.000436338	0.00372486	0.00612447	-0.000483684	-0.00625829	-0.000287566	-0.00477394	-0.00502214	-0.0104956	-0.00516964	-0.0047407	-0.00502497	-0.0109043	-0.00921193	-0.0032176	-0.00657417	-0.00860662	-0.0113883	-0.0107209
0.00774121	0.0214634	0.00498946	0.0270437	0.0269289	0.0151316	0.0184951	0.00311383	-0.00236586	-0.00283749	-0.00138755	-0.00660197	-0.00769112	-0.00468429	-0.0107368	-0.00600902	-0.00452606	0.0016094	0.00258249	-0.0013346	0.00062488	-0.00582125	-0.00692291	-0.01077	-0.00471343	-0.00655634	-0.00646611	-0.0102525	-0.00466136	0.00193418	-0.00661841	-0.000978282	-0.00398713	-0.0123915
0.00124849	0.0161149	0.004164	0.0269289	0.0375527	0.0331176	0.0350905	0.0190584	-0.0020597	-0.00254846	-0.0020246	-0.00627282	-0.00436463	0.00480608	-0.00733578	-0.00295709	-0.00273827	-0.00171832	0.00817252	0.00127586	0.00647722	-0.00152048	-0.000153906	-0.00576843	0.00554556	0.00205542	0.00116238	0.000703931	-0.00385459	0.00265528	-0.00353636	0.00214118	0.00465448	-0.00347773
-0.00572678	0.00749724	-0.00669828	0.0151316	0.0331176	0.0557423	0.0420383	0.0367987	0.0206932	0.0139696	0.00847878	0.0031176	0.00440526	0.0112437	0.00522765	0.00463837	0.000166461	-0.00435682	0.00979004	0.00365913	0.0094903	0.0100613	0.00731954	0.000234147	0.00266653	0.0196781	0.0171829	0.01297	0.00592643	0.00908522	0.00464705	-0.00235042	0.00198843	-0.00416834
0.000917535	0.0141422	-0.00042543	0.0184951	0.0350905	0.0420383	0.0504677	0.0270949	0.00777302	0.00674482	0.00436783	-0.000999864	-0.000819071	0.00493243	0.00632524	0.00633148	-0.000515094	-0.00196908	0.0130678	0.00380771	-0.00123754	0.00184357	0.00520121	0.00143165	0.00551724	0.00811459	0.00682596	0.0078403	-0.00191289	0.00290317	0.00384494	-0.000796166	0.00438083	0.00538845
-0.0064803	-0.00492938	-0.00482712	0.00311383	0.0190584	0.0367987	0.0270949	0.0719539	0.0368277	0.0296631	0.0204147	0.00782447	0.0109558	0.0179291	0.0175496	0.0157185	0.00403769	-0.00536687	0.0143747	0.0132012	0.00685172	0.00564255	0.00535328	0.012898	0.00630971	0.0217983	0.0175181	0.0171671	0.0047447	0.0144935	0.0116263	0.0056205	0.0137005	0.0102986
-0.00482828	-0.00491672	-0.0118253	-0.00236586	-0.0020597	0.0206932	0.00777302	0.0368277	0.0652532	0.059052	0.0227083	0.0250719	0.0225731	0.0123795	0.0148668	-0.000503573	0.00289261	-0.000904516	0.0028511	0.0123459	0.00611441	0.0174403	0.0137639	0.0248807	0.0147662	0.0359335	0.0257537	0.0246489	0.0162812	0.0192719	0.0185803	0.0109775	0.00808371	0.01143
-0.00685062	-0.00980675	-0.0104953	-0.00283749	-0.00254846	0.0139696	0.00674482	0.0296631	0.059052	0.0797928	0.0424965	0.0403583	0.0278041	0.0193037	0.0129834	0.00385344	0.00781047	-0.00201917	-0.000575201	0.012608	0.00263728	0.0159904	0.00733154	0.0221223	0.0130604	0.0171275	0.0137151	0.0139435	0.0081756	0.0075017	0.0235499	0.0150801	0.0131718	0.0198718
-0.0058969	-0.00466108	-0.0106399	-0.00138755	-0.0020246	0.00847878	0.00436783	0.0204147	0.0227083	0.0424965	0.0681386	0.0546341	0.040556	0.0273329	0.0271207	0.0129119	0.00228676	-0.00980492	0.00560696	0.0135492	0.00248308	0.0156706	0.00361158	0.0269068	0.00505891	0.00968547	0.00749733	0.0103765	0.00895966	0.00334448	0.0355586	0.0335874	0.0290867	0.0354223
-0.00859089	-0.0056648	-0.00816055	-0.00660197	-0.00627282	0.0031176	-0.000999864	0.00782447	0.0250719	0.0403583	0.0546341	0.0811262	0.0758543	0.0555541	0.0404476	0.0119192	0.00175315	-0.00655559	0.00722348	0.0103373	-0.00436576	0.0236364	0.00995011	0.0554144	0.0144773	0.0161042	0.0123907	0.0159797	0.00187331	0.0105109	0.0400061	0.0194361	0.0127744	0.0230579
-0.00687567	-0.0126413	-0.00488271	-0.00769112	-0.00436463	0.00440526	-0.000819071	0.0109558	0.0225731	0.0278041	0.040556	0.0758543	0.10518	0.0894757	0.0672824	0.0305384	0.00444684	-0.000440531	0.0104336	0.00914786	0.00804944	0.02931	0.0104875	0.0607517	0.0202275	0.0219339	0.0180135	0.01758	0.00923338	0.0171078	0.032335	0.0152723	0.00803383	0.016413
-0.00749367	-0.00451983	-0.0089895	-0.00468429	0.00480608	0.0112437	0.00493243	0.0179291	0.0123795	0.0193037	0.0273329	0.0555541	0.0894757	0.105614	0.0881863	0.0459769	0.0197759	0.00731308	0.0147471	0.0103739	0.00545548	0.0217338	0.00836396	0.0427323	0.0122281	0.012719	0.00693662	0.0114115	0.00603391	0.011729	0.0221629	0.0101549	0.00918118	0.00998514
-0.00913208	-0.00571861	-0.00742763	-0.0107368	-0.00733578	0.00522765	0.00632524	0.0175496	0.0148668	0.0129834	0.0271207	0.0404476	0.0672824	0.0881863	0.115038	0.0766778	0.042865	0.00840921	0.0188601	0.0102139	0.00332028	0.0263805	0.0107279	0.0442047	0.0224854	0.00704952	0.00901308	0.008369	0.0119534	0.00694918	0.0191657	0.00646624	0.00300572	0.0131713
-0.00787373	-0.00274249	0.000436338	-0.00600902	-0.00295709	0.00463837	0.00633148	0.0157185	-0.000503573	0.00385344	0.0129119	0.0119192	0.0305384	0.0459769	0.0766778	0.0966317	0.0717676	0.0157869	0.0184357	0.0049879	0.00191416	0.0109905	0.00523911	0.0254573	0.00343997	0.00356699	-0.00128166	-0.000640187	0.00339854	0.00310179	0.0103439	0.00524757	0.00758391	0.00658658
-0.00355263	-0.000584807	0.00372486	-0.00452606	-0.00273827	0.000166461	-0.000515094	0.00403769	0.00289261	0.00781047	0.00228676	0.00175315	0.00444684	0.0197759	0.042865	0.0717676	0.0843469	0.0295781	0.0250415	0.00476829	0.00162241	0.002242	0.00197905	0.00569907	0.00402926	-0.004471	-0.00382192	-0.00448495	-0.000590857	-0.00249226	-0.00376365	0.00282375	-0.00325227	0.00318405
0.00287713	0.0046987	0.00612447	0.0016094	-0.00171832	-0.00435682	-0.00196908	-0.00536687	-0.000904516	-0.00201917	-0.00980492	-0.00655559	-0.000440531	0.00731308	0.00840921	0.0157869	0.0295781	0.0373833	0.0208294	-2.22735e-05	-0.00318232	-0.00506923	-0.000399082	-0.00552088	0.000679353	-0.00351224	-0.00271786	-0.00552713	0.000433113	-0.00410228	-0.00236237	-0.00225119	-0.00364205	-0.0081706
-0.000752676	0.00111499	-0.000483684	0.00258249	0.00817252	0.00979004	0.0130678	0.0143747	0.0028511	-0.000575201	0.00560696	0.00722348	0.0104336	0.0147471	0.0188601	0.0184357	0.0250415	0.0208294	0.0825335	-0.000491929	0.00194467	0.0107399	0.00212266	0.0107756	0.00877311	-0.00314641	0.00111915	0.00606615	-0.000395299	0.000375071	-0.000279385	0.00648268	-0.001062	0.00290223
-0.00248004	-0.00286192	-0.00625829	-0.0013346	0.00127586	0.00365913	0.00380771	0.0132012	0.0123459	0.012608	0.0135492	0.0103373	0.00914786	0.0103739	0.0102139	0.0049879	0.00476829	-2.22735e-05	-0.000491929	0.102529	0.00993343	0.00700579	0.015395	0.0123831	0.0310298	0.00813923	0.00875707	0.0083215	0.0308694	0.0340046	0.0207966	0.0246044	0.0241182	0.0198856
-0.00380034	-0.0128363	-0.000287566	0.00062488	0.00647722	0.0094903	-0.00123754	0.00685172	0.00611441	0.00263728	0.00248308	-0.00436576	0.00804944	0.00545548	0.00332028	0.00191416	0.00162241	-0.00318232	0.00194467	0.00993343	0.118001	0.0306693	0.0455121	0.00619215	0.0187112	0.0112463	0.0439361	0.0172354	0.0139461	0.0169753	-0.0014081	0.00844797	-0.00163805	0.00614322
-0.00237025	-0.00788779	-0.00477394	-0.00582125	-0.00152048	0.0100613	0.00184357	0.00564255	0.0174403	0.0159904	0.0156706	0.0236364	0.02931	0.0217338	0.0263805	0.0109905	0.002242	-0.00506923	0.0107399	0.00700579	0.0306693	0.088472	0.0281957	0.0316839	0.0283167	0.022552	0.0257729	0.0227343	0.0116199	0.0166036	0.0185195	0.0114005	0.00854159	0.00886932
-0.00669654	-0.00914642	-0.00502214	-0.00692291	-0.000153906	0.00731954	0.00520121	0.00535328	0.0137639	0.00733154	0.00361158	0.00995011	0.0104875	0.00836396	0.0107279	0.00523911	0.00197905	-0.000399082	0.00212266	0.015395	0.0455121	0.0281957	0.0646868	0.0150332	0.0292621	0.0266376	0.0433551	0.0323102	0.0439174	0.0361098	0.00752269	0.0168293	0.0213821	0.0228259
-0.00699276	-0.00906729	-0.0104956	-0.01077	-0.00576843	0.000234147	0.00143165	0.012898	0.0248807	0.0221223	0.0269068	0.0554144	0.0607517	0.0427323	0.0442047	0.0254573	0.00569907	-0.00552088	0.0107756	0.0123831	0.00619215	0.0316839	0.0150332	0.119104	0.0348904	0.0214512	0.0187706	0.0231643	0.00926731	0.0178619	0.0499107	0.028376	0.0220406	0.0257348
-0.00497117	-0.0104145	-0.00516964	-0.00471343	0.00554556	0.00266653	0.00551724	0.00630971	0.0147662	0.0130604	0.00505891	0.0144773	0.0202275	0.0122281	0.0224854	0.00343997	0.00402926	0.000679353	0.00877311	0.0310298	0.0187112	0.0283167	0.0292621	0.0348904	0.156085	0.0175426	0.017515	0.0207181	0.0204263	0.0252382	0.0180363	0.0245654	0.0245283	0.018843
-0.00550772	-0.000492331	-0.0047407	-0.00655634	0.00205542	0.0196781	0.00811459	0.0217983	0.0359335	0.0171275	0.00968547	0.0161042	0.0219339	0.012719	0.00704952	0.00356699	-0.004471	-0.00351224	-0.00314641	0.00813923	0.0112463	0.022552	0.0266376	0.0214512	0.0175426	0.0609998	0.0545312	0.0507694	0.0187203	0.0354518	0.0138398	0.0128549	0.0163312	0.0122742
-0.00200422	-0.00734195	-0.00502497	-0.00646611	0.00116238	0.0171829	0.00682596	0.0175181	0.0257537	0.0137151	0.00749733	0.0123907	0.0180135	0.00693662	0.00901308	-0.00128166	-0.00382192	-0.00271786	0.00111915	0.00875707	0.0439361	0.0257729	0.0433551	0.0187706	0.017515	0.0545312	0.129673	0.0692923	0.0210266	0.0268302	0.00861865	0.00461761	0.00139863	0.00277957
-0.000637182	-0.00452689	-0.0109043	-0.0102525	0.000703931	0.01297	0.0078403	0.0171671	0.0246489	0.0139435	0.0103765	0.0159797	0.01758	0.0114115	0.008369	-0.000640187	-0.00448495	-0.00552713	0.00606615	0.0083215	0.0172354	0.0227343	0.0323102	0.0231643	0.0207181	0.0507694	0.0692923	0.101918	0.0166361	0.0211156	0.013625	0.00966366	0.00795929	0.0105479
-0.0037156	-0.00466563	-0.00921193	-0.00466136	-0.00385459	0.00592643	-0.00191289	0.0047447	0.0162812	0.0081756	0.00895966	0.00187331	0.00923338	0.00603391	0.0119534	0.00339854	-0.000590857	0.000433113	-0.000395299	0.0308694	0.0139461	0.0116199	0.0439174	0.00926731	0.0204263	0.0187203	0.0210266	0.0166361	0.0910331	0.0583837	0.00575156	0.0266052	0.0355726	0.0320844
-0.00247142	-0.00603355	-0.0032176	0.00193418	0.00265528	0.00908522	0.00290317	0.0144935	0.0192719	0.0075017	0.00334448	0.0105109	0.0171078	0.011729	0.00694918	0.00310179	-0.00249226	-0.00410228	0.000375071	0.0340046	0.0169753	0.0166036	0.0361098	0.0178619	0.0252382	0.0354518	0.0268302	0.0211156	0.0583837	0.0762717	0.00751359	0.0186245	0.0206503	0.0225859
-0.00533128	-0.00570054	-0.00657417	-0.00661841	-0.00353636	0.00464705	0.00384494	0.0116263	0.0185803	0.0235499	0.0355586	0.0400061	0.032335	0.0221629	0.0191657	0.0103439	-0.00376365	-0.00236237	-0.000279385	0.0207966	-0.0014081	0.0185195	0.00752269	0.0499107	0.0180363	0.0138398	0.00861865	0.013625	0.00575156	0.00751359	0.0977557	0.0140896	0.0209868	0.0227177
-0.00532756	-0.00450574	-0.00860662	-0.000978282	0.00214118	-0.00235042	-0.000796166	0.0056205	0.0109775	0.0150801	0.0335874	0.0194361	0.0152723	0.0101549	0.00646624	0.00524757	0.00282375	-0.00225119	0.00648268	0.0246044	0.00844797	0.0114005	0.0168293	0.028376	0.0245654	0.0128549	0.00461761	0.00966366	0.0266052	0.0186245	0.0140896	0.0988007	0.087002	0.0861468
-0.0058226	-0.00684702	-0.0113883	-0.00398713	0.00465448	0.00198843	0.00438083	0.0137005	0.00808371	0.0131718	0.0290867	0.0127744	0.00803383	0.00918118	0.00300572	0.00758391	-0.00325227	-0.00364205	-0.001062	0.0241182	-0.00163805	0.00854159	0.0213821	0.0220406	0.0245283	0.0163312	0.00139863	0.00795929	0.0355726	0.0206503	0.0209868	0.087002	0.126877	0.0866505
-0.00950428	-0.00543144	-0.0107209	-0.0123915	-0.00347773	-0.00416834	0.00538845	0.0102986	0.01143	0.0198718	0.0354223	0.0230579	0.016413	0.00998514	0.0131713	0.00658658	0.00318405	-0.0081706	0.00290223	0.0198856	0.00614322	0.00886932	0.0228259	0.0257348	0.018843	0.0122742	0.00277957	0.0105479	0.0320844	0.0225859	0.0227177	0.0861468	0.0866505	0.100587
day9
Puretone2.0kHz_70dB'	Puretone2.4kHz_70dB'	'Puretone2.8kHz_70dB'	'Puretone3.4kHz_70dB'	'Puretone4.0kHz_70dB'	'Puretone4.7kHz_70dB'	'Puretone5.6kHz_70dB'	'Puretone6.7kHz_70dB'	'Puretone8.0kHz_70dB'	'Puretone9.5kHz_70dB'	'Puretone11.3kHz_70dB'	'Puretone13.4kHz_70dB'	'Puretone15.9kHz_70dB'	'Puretone18.9kHz_70dB'	'Puretone22.5kHz_70dB'	'Puretone26.8kHz_70dB'	'Puretone31.8kHz_70dB'	'Puretone37.9kHz_70dB'	'Puretone45.0kHz_70dB'	3-1-70ms_70dB'	'47bird1_70ms_70dB'	'47bird2_70ms_70dB'	'beet-70ms_70dB'	'Call1_70ms_70dB'	'gallop-70ms_70dB'	'indri1-70ms_70dB'	'indri2-70ms_70dB'	'indri3-70ms_70dB'	'keep1-70ms_70dB'	'keep2-70ms_70dB'	'Upsweep0_70dB'	'whale1-70ms_70dB'	'whale2-70ms_70dB'	'WN-70ms_70dB'
0.0269249	0.0216956	0.0170424	0.00640206	0.00119263	-0.00627633	-0.000986666	-0.0061435	-0.00903327	-0.0103334	-0.0108844	-0.0140933	-0.00823608	-0.00642537	-0.00700121	-0.00771926	-0.00143715	0.00203525	0.00139222	-0.00505797	-0.00277206	-0.00159407	-0.00365611	-0.00696523	-0.00611116	-0.00686344	-0.000555349	-0.00148586	-0.00624518	-0.00597476	-0.0072057	-0.00961916	-0.00337641	-0.00930659
0.0216956	0.0467557	0.013623	0.0240763	0.0148325	0.00227554	0.0160621	-0.00529823	-0.00321318	-0.00511588	-0.00876488	-0.00760807	-0.0107276	-0.0112805	-0.00560062	-0.0027676	-0.0063801	9.56334e-05	0.00605844	-0.00263386	-0.00850741	-0.00370711	-0.00465834	-0.0155864	-0.00481956	-0.00253213	0.000281958	0.000370258	-0.00411977	0.00245328	-0.00200944	-0.00917548	-0.00614455	-0.00569575
0.0170424	0.013623	0.0286859	0.00632577	0.00193536	-0.00216265	0.000825961	-0.00947867	-0.0142816	-0.0133832	-0.0128521	-0.00669252	-0.00897916	-0.00620693	-0.00596729	-0.00339125	-0.00567118	0.00253415	-0.00151711	-0.0046157	-0.00580563	-0.00676371	-0.00356652	-0.0117476	-0.0120476	-0.00547405	-0.0061997	-0.000979417	-0.00274805	-0.00461288	-0.0087523	-0.000992985	-0.00371382	-0.00144653
0.00640206	0.0240763	0.00632577	0.0265888	0.0182131	0.0154687	0.0207093	0.0100202	-0.0027031	-0.00516022	-0.0038631	-0.00787311	-0.00665068	-0.00405555	-0.00607117	-0.00820141	-0.00029235	0.00137378	0.00467631	0.00361785	-0.00192672	-0.002135	-0.00891229	-0.00999403	-0.00257271	-0.00325217	-0.00111125	0.0066729	-0.00436604	-0.00225183	0.00109105	-0.00840959	-0.0113092	-0.00241398
0.00119263	0.0148325	0.00193536	0.0182131	0.0417287	0.0400837	0.0370827	0.022966	0.0144064	0.00625566	0.00850345	0.00705759	-0.00111912	0.00899595	0.00201149	-0.00344963	0.00111219	0.000771717	0.00531298	0.00859438	0.00314956	-0.00139522	0.00623785	-0.00278036	0.00809662	0.00768524	0.0105009	0.00829465	0.00697895	0.00263544	0.00615919	0.000768921	-5.05065e-05	-0.00193879
-0.00627633	0.00227554	-0.00216265	0.0154687	0.0400837	0.0501597	0.0402622	0.0391565	0.0242241	0.0106903	0.0135633	0.00544091	0.00791987	0.00636359	0.000124012	-0.000462481	0.00343644	-0.00374309	0.00926068	0.00664105	0.0109322	0.0037829	0.0114237	0.00493149	0.00631484	0.0151788	0.0219036	0.0147047	0.00989603	0.0101839	0.00795182	0.00292136	0.00467189	0.00251283
-0.000986666	0.0160621	0.000825961	0.0207093	0.0370827	0.0402622	0.0626534	0.0189709	0.0106228	0.00715856	0.0041765	-0.00474636	-0.00700149	0.00189192	-3.11237e-05	0.00172502	-0.000805934	0.00384496	0.00720094	0.00294665	0.0101853	-0.00241961	-0.000257871	-0.0026398	0.00900204	0.00563941	0.00963296	0.0084561	-0.000175653	0.0011962	0.00446116	-0.00800881	-0.00508321	-0.00692008
-0.0061435	-0.00529823	-0.00947867	0.0100202	0.022966	0.0391565	0.0189709	0.0799819	0.0578875	0.0410294	0.0366696	0.0220063	0.0207297	0.0219923	0.0106996	0.00855114	0.0058824	-0.00391045	0.00694209	0.0215175	0.0123765	0.0166105	0.0209448	0.0144834	0.0152827	0.0357529	0.0312247	0.0201909	0.0230379	0.0204089	0.0158217	0.00600731	0.00563732	0.00861939
-0.00903327	-0.00321318	-0.0142816	-0.0027031	0.0144064	0.0242241	0.0106228	0.0578875	0.0942974	0.0725634	0.0401375	0.0262569	0.0128743	0.0197232	0.0106538	0.00287011	0.00216446	-0.0039785	0.00166522	0.0246844	0.00660427	0.0144278	0.0209306	0.0216674	0.0205846	0.0376739	0.0352382	0.0292222	0.0264363	0.0236988	0.0190176	0.0144902	0.0133584	0.0114491
-0.0103334	-0.00511588	-0.0133832	-0.00516022	0.00625566	0.0106903	0.00715856	0.0410294	0.0725634	0.106922	0.0622345	0.0407362	0.020276	0.0287292	0.00826964	0.000607766	0.00239558	-0.00216498	-0.00173367	0.0226488	0.0101176	0.0114038	0.013042	0.0134729	0.0138958	0.0300797	0.0181413	0.0235316	0.0227968	0.0171784	0.0270061	0.0229057	0.0186615	0.0182595
-0.0108844	-0.00876488	-0.0128521	-0.0038631	0.00850345	0.0135633	0.0041765	0.0366696	0.0401375	0.0622345	0.0631218	0.055359	0.037365	0.0351757	0.0149431	0.00178974	0.00187504	-0.00604378	0.00594005	0.0245009	0.00785687	0.0129078	0.0117667	0.0174372	0.018336	0.0318674	0.0143359	0.0155153	0.0222175	0.00894182	0.0308611	0.0249889	0.020264	0.021741
-0.0140933	-0.00760807	-0.00669252	-0.00787311	0.00705759	0.00544091	-0.00474636	0.0220063	0.0262569	0.0407362	0.055359	0.0607287	0.0609047	0.0567883	0.0272958	0.00743657	0.00532148	0.00208717	0.000241101	0.0117212	0.00600899	0.00872863	0.00792018	0.034947	0.0146464	0.0232687	0.0161119	0.0145314	0.0159558	0.0116275	0.0350073	0.0196098	0.0140773	0.0200026
-0.00823608	-0.0107276	-0.00897916	-0.00665068	-0.00111912	0.00791987	-0.00700149	0.0207297	0.0128743	0.020276	0.037365	0.0609047	0.100213	0.0803585	0.0495806	0.023099	0.0156279	0.000142779	0.00553014	0.0136775	0.00453025	0.0244833	0.0169982	0.0438724	0.00933913	0.0188942	0.0210103	0.0157154	0.0164212	0.00958054	0.0307886	0.00896738	0.00723655	0.00986502
-0.00642537	-0.0112805	-0.00620693	-0.00405555	0.00899595	0.00636359	0.00189192	0.0219923	0.0197232	0.0287292	0.0351757	0.0567883	0.0803585	0.106564	0.0751157	0.0438886	0.0167258	0.00988575	0.00396615	0.0125754	0.00734134	0.0197548	0.00574261	0.0383178	0.00993494	0.0128659	0.0105268	0.00942939	0.00734219	0.0106649	0.0347843	0.0104001	0.0110857	0.0102202
-0.00700121	-0.00560062	-0.00596729	-0.00607117	0.00201149	0.000124012	-3.11237e-05	0.0106996	0.0106538	0.00826964	0.0149431	0.0272958	0.0495806	0.0751157	0.096751	0.0650576	0.0417136	0.014226	0.0117212	0.010381	0.00401609	0.0152976	0.00746658	0.0261953	0.011062	0.00538093	0.0033738	0.0048121	0.00541055	0.00359618	0.0228703	0.00470469	0.00838015	0.0128445
-0.00771926	-0.0027676	-0.00339125	-0.00820141	-0.00344963	-0.000462481	0.00172502	0.00855114	0.00287011	0.000607766	0.00178974	0.00743657	0.023099	0.0438886	0.0650576	0.0742807	0.0541954	0.0202568	0.0143201	-0.00204981	0.00371868	0.00544968	0.00311388	0.0132364	0.00572154	-0.00354655	-0.00155434	7.47125e-05	-0.00191174	-3.93762e-05	0.011679	-0.00248302	0.000559384	0.00223548
-0.00143715	-0.0063801	-0.00567118	-0.00029235	0.00111219	0.00343644	-0.000805934	0.0058824	0.00216446	0.00239558	0.00187504	0.00532148	0.0156279	0.0167258	0.0417136	0.0541954	0.0569601	0.021648	0.0211417	-0.00364521	-0.00439002	-0.00303967	0.00386115	0.00241097	0.00603978	-0.00204331	-0.00440952	0.00521951	-0.00278423	-0.00425257	-0.00498823	-0.0028434	-0.00859415	0.00507944
0.00203525	9.56334e-05	0.00253415	0.00137378	0.000771717	-0.00374309	0.00384496	-0.00391045	-0.0039785	-0.00216498	-0.00604378	0.00208717	0.000142779	0.00988575	0.014226	0.0202568	0.021648	0.0296646	0.0124783	-0.000847526	-0.00678663	-0.00558466	-0.00298126	0.00013179	-0.00217894	-0.00576444	0.000165022	-0.00253494	0.000624062	-0.00294295	2.39293e-05	-0.00347747	-0.00185778	0.00124209
0.00139222	0.00605844	-0.00151711	0.00467631	0.00531298	0.00926068	0.00720094	0.00694209	0.00166522	-0.00173367	0.00594005	0.000241101	0.00553014	0.00396615	0.0117212	0.0143201	0.0211417	0.0124783	0.0790011	0.00249937	0.00445994	0.00259118	0.00556761	-0.005936	0.00391085	0.00350371	0.00250721	0.00778481	0.000824068	0.00151607	-0.00137871	0.00390123	0.00311469	-0.00177845
-0.00505797	-0.00263386	-0.0046157	0.00361785	0.00859438	0.00664105	0.00294665	0.0215175	0.0246844	0.0226488	0.0245009	0.0117212	0.0136775	0.0125754	0.010381	-0.00204981	-0.00364521	-0.000847526	0.00249937	0.100782	0.0139557	0.0127503	0.0161905	0.0140277	0.0196016	0.0210081	0.0170416	0.016054	0.0392238	0.0345988	0.0199665	0.0175086	0.0245917	0.0211953
-0.00277206	-0.00850741	-0.00580563	-0.00192672	0.00314956	0.0109322	0.0101853	0.0123765	0.00660427	0.0101176	0.00785687	0.00600899	0.00453025	0.00734134	0.00401609	0.00371868	-0.00439002	-0.00678663	0.00445994	0.0139557	0.0783602	0.0289902	0.0321079	0.00566863	0.0169662	0.0133964	0.0345345	0.0191991	0.0148169	0.0119126	0.00317166	0.00277935	0.00572614	0.00525894
-0.00159407	-0.00370711	-0.00676371	-0.002135	-0.00139522	0.0037829	-0.00241961	0.0166105	0.0144278	0.0114038	0.0129078	0.00872863	0.0244833	0.0197548	0.0152976	0.00544968	-0.00303967	-0.00558466	0.00259118	0.0127503	0.0289902	0.07918	0.0290588	0.0290633	0.0237442	0.0210688	0.0198616	0.0157383	0.0118411	0.0202297	0.0165356	0.00702845	0.0132113	0.00849564
-0.00365611	-0.00465834	-0.00356652	-0.00891229	0.00623785	0.0114237	-0.000257871	0.0209448	0.0209306	0.013042	0.0117667	0.00792018	0.0169982	0.00574261	0.00746658	0.00311388	0.00386115	-0.00298126	0.00556761	0.0161905	0.0321079	0.0290588	0.0539958	0.0173942	0.025379	0.0222273	0.0365024	0.0263698	0.0328216	0.0269254	0.0091959	0.0105825	0.0133526	0.014888
-0.00696523	-0.0155864	-0.0117476	-0.00999403	-0.00278036	0.00493149	-0.0026398	0.0144834	0.0216674	0.0134729	0.0174372	0.034947	0.0438724	0.0383178	0.0261953	0.0132364	0.00241097	0.00013179	-0.005936	0.0140277	0.00566863	0.0290633	0.0173942	0.130575	0.0324518	0.0207958	0.0233222	0.0219048	0.0101068	0.0154552	0.0480976	0.0193566	0.025267	0.0227629
-0.00611116	-0.00481956	-0.0120476	-0.00257271	0.00809662	0.00631484	0.00900204	0.0152827	0.0205846	0.0138958	0.018336	0.0146464	0.00933913	0.00993494	0.011062	0.00572154	0.00603978	-0.00217894	0.00391085	0.0196016	0.0169662	0.0237442	0.025379	0.0324518	0.142341	0.013097	0.0165512	0.0117225	0.0225736	0.0168113	0.0204067	0.0200261	0.0249162	0.0181634
-0.00686344	-0.00253213	-0.00547405	-0.00325217	0.00768524	0.0151788	0.00563941	0.0357529	0.0376739	0.0300797	0.0318674	0.0232687	0.0188942	0.0128659	0.00538093	-0.00354655	-0.00204331	-0.00576444	0.00350371	0.0210081	0.0133964	0.0210688	0.0222273	0.0207958	0.013097	0.0535339	0.0446379	0.0466752	0.0282058	0.0262928	0.011573	0.00975942	0.0111774	0.0139947
-0.000555349	0.000281958	-0.0061997	-0.00111125	0.0105009	0.0219036	0.00963296	0.0312247	0.0352382	0.0181413	0.0143359	0.0161119	0.0210103	0.0105268	0.0033738	-0.00155434	-0.00440952	0.000165022	0.00250721	0.0170416	0.0345345	0.0198616	0.0365024	0.0233222	0.0165512	0.0446379	0.104328	0.0656984	0.0257866	0.0313688	0.0101956	0.00825767	0.00680235	0.00626405
-0.00148586	0.000370258	-0.000979417	0.0066729	0.00829465	0.0147047	0.0084561	0.0201909	0.0292222	0.0235316	0.0155153	0.0145314	0.0157154	0.00942939	0.0048121	7.47125e-05	0.00521951	-0.00253494	0.00778481	0.016054	0.0191991	0.0157383	0.0263698	0.0219048	0.0117225	0.0466752	0.0656984	0.0963523	0.0321699	0.0217313	0.00382043	0.00486043	0.00655697	0.00871068
-0.00624518	-0.00411977	-0.00274805	-0.00436604	0.00697895	0.00989603	-0.000175653	0.0230379	0.0264363	0.0227968	0.0222175	0.0159558	0.0164212	0.00734219	0.00541055	-0.00191174	-0.00278423	0.000624062	0.000824068	0.0392238	0.0148169	0.0118411	0.0328216	0.0101068	0.0225736	0.0282058	0.0257866	0.0321699	0.0757734	0.0379262	-0.00104577	0.0203678	0.0186564	0.0203835
-0.00597476	0.00245328	-0.00461288	-0.00225183	0.00263544	0.0101839	0.0011962	0.0204089	0.0236988	0.0171784	0.00894182	0.0116275	0.00958054	0.0106649	0.00359618	-3.93762e-05	-0.00425257	-0.00294295	0.00151607	0.0345988	0.0119126	0.0202297	0.0269254	0.0154552	0.0168113	0.0262928	0.0313688	0.0217313	0.0379262	0.0545758	0.00577475	0.00936613	0.0151011	0.0115239
-0.0072057	-0.00200944	-0.0087523	0.00109105	0.00615919	0.00795182	0.00446116	0.0158217	0.0190176	0.0270061	0.0308611	0.0350073	0.0307886	0.0347843	0.0228703	0.011679	-0.00498823	2.39293e-05	-0.00137871	0.0199665	0.00317166	0.0165356	0.0091959	0.0480976	0.0204067	0.011573	0.0101956	0.00382043	-0.00104577	0.00577475	0.103028	0.0225683	0.0191484	0.0193454
-0.00961916	-0.00917548	-0.000992985	-0.00840959	0.000768921	0.00292136	-0.00800881	0.00600731	0.0144902	0.0229057	0.0249889	0.0196098	0.00896738	0.0104001	0.00470469	-0.00248302	-0.0028434	-0.00347747	0.00390123	0.0175086	0.00277935	0.00702845	0.0105825	0.0193566	0.0200261	0.00975942	0.00825767	0.00486043	0.0203678	0.00936613	0.0225683	0.0784767	0.0812677	0.0802597
-0.00337641	-0.00614455	-0.00371382	-0.0113092	-5.05065e-05	0.00467189	-0.00508321	0.00563732	0.0133584	0.0186615	0.020264	0.0140773	0.00723655	0.0110857	0.00838015	0.000559384	-0.00859415	-0.00185778	0.00311469	0.0245917	0.00572614	0.0132113	0.0133526	0.025267	0.0249162	0.0111774	0.00680235	0.00655697	0.0186564	0.0151011	0.0191484	0.0812677	0.0884389	0.0789256
-0.00930659	-0.00569575	-0.00144653	-0.00241398	-0.00193879	0.00251283	-0.00692008	0.00861939	0.0114491	0.0182595	0.021741	0.0200026	0.00986502	0.0102202	0.0128445	0.00223548	0.00507944	0.00124209	-0.00177845	0.0211953	0.00525894	0.00849564	0.014888	0.0227629	0.0181634	0.0139947	0.00626405	0.00871068	0.0203835	0.0115239	0.0193454	0.0802597	0.0789256	0.0800048
day11
Puretone2.0kHz_70dB'	Puretone2.4kHz_70dB'	'Puretone2.8kHz_70dB'	'Puretone3.4kHz_70dB'	'Puretone4.0kHz_70dB'	'Puretone4.7kHz_70dB'	'Puretone5.6kHz_70dB'	'Puretone6.7kHz_70dB'	'Puretone8.0kHz_70dB'	'Puretone9.5kHz_70dB'	'Puretone11.3kHz_70dB'	'Puretone13.4kHz_70dB'	'Puretone15.9kHz_70dB'	'Puretone18.9kHz_70dB'	'Puretone22.5kHz_70dB'	'Puretone26.8kHz_70dB'	'Puretone31.8kHz_70dB'	'Puretone37.9kHz_70dB'	'Puretone45.0kHz_70dB'	3-1-70ms_70dB'	'47bird1_70ms_70dB'	'47bird2_70ms_70dB'	'beet-70ms_70dB'	'Call1_70ms_70dB'	'gallop-70ms_70dB'	'indri1-70ms_70dB'	'indri2-70ms_70dB'	'indri3-70ms_70dB'	'keep1-70ms_70dB'	'keep2-70ms_70dB'	'Upsweep0_70dB'	'whale1-70ms_70dB'	'whale2-70ms_70dB'	'WN-70ms_70dB'
0.0348299	0.0238116	0.0182431	0.014602	0.00205054	0.00538004	0.0050206	-0.00481253	-0.0151102	-0.0134721	-0.00437135	-0.00605263	-0.00415367	-0.00576189	-0.00261597	0.000137286	0.000474114	0.00766288	0.00305003	-0.00402027	5.46339e-05	-0.00775837	-0.00237334	-0.0110985	-0.000451738	-0.00830766	-0.00529854	-0.00672035	-0.010312	-0.00296938	-0.00417714	-0.00598445	-0.00599942	-0.00380822
0.0238116	0.0540855	0.0163147	0.033592	0.0155669	0.012424	0.0170184	0.00494906	0.00119779	-0.00303897	-0.00248621	-0.00354346	-0.00312442	-0.00500755	-0.00458551	-0.00109852	-0.0014183	0.00157761	0.00711206	0.00380957	0.00307005	-0.0075779	0.00301866	-0.00391645	-0.00474874	0.0023245	0.00644801	0.00568801	-0.00227223	-0.00144635	-0.00472737	-0.00245158	-0.00505934	-0.00231671
0.0182431	0.0163147	0.0154497	0.0201022	0.00674234	0.00492874	0.000210867	-0.00913919	-0.0119044	-0.00724332	-0.00786956	-0.00860894	-0.00878658	-0.00794117	-0.000198621	-0.00359687	0.000300556	0.00432985	0.0015162	-0.0062616	0.00174233	-0.00652802	-0.000657538	-0.0114499	-0.00521834	-0.00639587	-0.0101816	-0.0071911	-0.00699238	-0.00499758	-0.0104242	-0.00581592	-0.00964513	-0.00624201
0.014602	0.033592	0.0201022	0.0375362	0.0224641	0.0187385	0.0246209	0.00672535	0.00156981	-0.00600528	-0.00431614	-0.00936412	-0.00607629	-0.00483426	0.000580828	-0.000965484	-0.000628947	0.0126789	0.00719245	0.000702101	0.00324861	-0.00897258	0.0023005	-0.00668582	0.000430353	0.0024663	0.000256559	-0.00342078	-0.00164372	0.000919848	-0.00871281	-0.00283363	0.000671143	-0.00165025
0.00205054	0.0155669	0.00674234	0.0224641	0.0437143	0.0364388	0.0341085	0.0167437	0.00434162	0.00106807	0.00253752	-0.00345626	-0.00707693	0.00689079	0.000855749	0.00409381	-0.00292854	-0.000543747	-0.0016393	-0.000120942	0.00549807	0.00263487	0.00299703	-0.00654229	-0.00072126	0.00534123	0.00946211	0.00799032	0.00301382	0.000752833	0.00251865	0.00209119	0.00152782	0.00391044
0.00538004	0.012424	0.00492874	0.0187385	0.0364388	0.0462826	0.0399139	0.0338402	0.0157715	0.0124965	0.00920372	0.00233455	0.00369472	0.00855746	0.00133857	0.000858949	-0.00282165	-0.0030036	0.0049659	0.012383	0.0108905	0.00174618	0.00663443	0.00217439	0.00371136	0.0179462	0.0167992	0.00836922	0.00523104	0.0165933	0.00524972	0.00274197	0.00600615	0.00347183
0.0050206	0.0170184	0.000210867	0.0246209	0.0341085	0.0399139	0.041129	0.0213186	0.0113914	-0.000114294	0.00144798	-0.00127805	0.00208487	0.00358752	-0.00102126	0.00231198	-0.00137729	0.0064157	0.00631188	0.0064634	0.00105953	0.00187435	0.00314676	-0.0034405	0.00586089	0.00447684	0.0110414	0.0164766	0.0016099	0.00581761	-0.00423275	0.00145632	-0.000803781	-0.00283149
-0.00481253	0.00494906	-0.00913919	0.00672535	0.0167437	0.0338402	0.0213186	0.0796486	0.0507061	0.0444649	0.0249293	0.0102328	0.0148344	0.0130988	0.0086999	0.00935648	0.00293147	-0.00348297	0.0068999	0.025179	0.00501822	0.0172129	0.00994929	0.0134482	0.0141718	0.0407661	0.0323409	0.0249101	0.0174892	0.0311282	0.0187137	0.012005	0.0197713	0.0134454
-0.0151102	0.00119779	-0.0119044	0.00156981	0.00434162	0.0157715	0.0113914	0.0507061	0.0821244	0.0834502	0.0396233	0.0304298	0.0154518	0.00957708	0.00604046	0.0104808	0.0046683	-0.00704812	-0.000957119	0.0240727	0.00350428	0.0210741	0.0094077	0.0138364	0.00902196	0.0404581	0.0221418	0.0218302	0.0162563	0.0192575	0.0216705	0.0101269	0.0133463	0.0157112
-0.0134721	-0.00303897	-0.00724332	-0.00600528	0.00106807	0.0124965	-0.000114294	0.0444649	0.0834502	0.123332	0.0564105	0.0566915	0.0263578	0.0156621	0.0104186	0.00771176	0.000858852	-0.0115032	-0.000121416	0.0250903	0.00582315	0.0145486	0.0160436	0.0128341	0.0102958	0.0467154	0.0149667	0.022733	0.00908363	0.0150342	0.0252231	0.015268	0.016855	0.0195743
-0.00437135	-0.00248621	-0.00786956	-0.00431614	0.00253752	0.00920372	0.00144798	0.0249293	0.0396233	0.0564105	0.0773751	0.0795943	0.0463833	0.0283927	0.0157864	0.0114588	-0.00252057	-0.00983807	0.0015731	0.0220622	0.00519255	0.0197282	0.00627775	0.020397	0.00828628	0.031962	0.0134624	0.0136339	-0.000250268	0.00321954	0.0302265	0.025888	0.024201	0.0236849
-0.00605263	-0.00354346	-0.00860894	-0.00936412	-0.00345626	0.00233455	-0.00127805	0.0102328	0.0304298	0.0566915	0.0795943	0.0926936	0.0695555	0.0437794	0.0209409	0.0179511	-0.00285384	-0.00904226	0.00378887	0.012105	0.0115669	0.0178195	0.00935993	0.0360003	0.00992823	0.0253427	0.0114837	0.0155889	-0.00268661	0.00215903	0.0365858	0.0168498	0.0158969	0.0196198
-0.00415367	-0.00312442	-0.00878658	-0.00607629	-0.00707693	0.00369472	0.00208487	0.0148344	0.0154518	0.0263578	0.0463833	0.0695555	0.10576	0.0781027	0.0411296	0.0226831	0.00336948	-0.00352634	0.0124231	0.0151589	0.00889862	0.0197063	0.013677	0.0415082	0.00900302	0.0176495	0.0138644	0.00994975	0.00601949	0.00692781	0.0299826	0.0147233	0.00943348	0.0120667
-0.00576189	-0.00500755	-0.00794117	-0.00483426	0.00689079	0.00855746	0.00358752	0.0130988	0.00957708	0.0156621	0.0283927	0.0437794	0.0781027	0.106341	0.0760266	0.0530631	0.0154182	0.00396574	0.00738058	0.0134125	0.0105837	0.0198185	0.0073975	0.0328182	0.00768789	0.00807701	0.00787972	0.00417517	0.00267218	0.00265577	0.0226944	0.0120139	0.00872663	0.0119674
-0.00261597	-0.00458551	-0.000198621	0.000580828	0.000855749	0.00133857	-0.00102126	0.0086999	0.00604046	0.0104186	0.0157864	0.0209409	0.0411296	0.0760266	0.113307	0.092847	0.0387067	0.00840309	0.0111882	0.00653049	0.00749088	0.0157485	0.0070391	0.0235937	0.00944238	0.00117399	-8.49875e-05	0.0018936	-0.00134458	0.00316796	0.014578	0.00742608	0.00616176	0.00567508
0.000137286	-0.00109852	-0.00359687	-0.000965484	0.00409381	0.000858949	0.00231198	0.00935648	0.0104808	0.00771176	0.0114588	0.0179511	0.0226831	0.0530631	0.092847	0.11228	0.0607214	0.0165175	0.0189385	0.00445408	0.00424638	0.00612179	0.00443096	0.00630857	0.00638551	0.00698553	-0.00211729	0.00520892	0.00120853	-0.000240949	0.00742169	0.001838	0.000728235	0.000275408
0.000474114	-0.0014183	0.000300556	-0.000628947	-0.00292854	-0.00282165	-0.00137729	0.00293147	0.0046683	0.000858852	-0.00252057	-0.00285384	0.00336948	0.0154182	0.0387067	0.0607214	0.0646702	0.0230813	0.0160035	0.00327882	0.000951612	0.0034721	0.00325801	0.000267971	0.00205125	0.00033267	-0.00610017	-0.00432767	0.00398338	0.00148531	0.0039021	-0.00121358	0.00105194	0.00180897
0.00766288	0.00157761	0.00432985	0.0126789	-0.000543747	-0.0030036	0.0064157	-0.00348297	-0.00704812	-0.0115032	-0.00983807	-0.00904226	-0.00352634	0.00396574	0.00840309	0.0165175	0.0230813	0.0274972	0.0201003	-0.00515051	-0.00702953	-0.00765083	-0.00127579	-0.00744538	-0.000361155	-0.00464017	-0.00694188	-0.00857545	0.00118707	-0.0005044	-0.0110524	-0.00399336	-0.000569693	-0.00737725
0.00305003	0.00711206	0.0015162	0.00719245	-0.0016393	0.0049659	0.00631188	0.0068999	-0.000957119	-0.000121416	0.0015731	0.00378887	0.0124231	0.00738058	0.0111882	0.0189385	0.0160035	0.0201003	0.0872817	0.00328368	0.0036556	-0.000347007	-0.00102672	-0.000946497	0.00560944	0.00478776	0.000829416	0.00389197	0.00696449	0.00699061	0.00147338	0.00639032	0.00534254	0.000691292
-0.00402027	0.00380957	-0.0062616	0.000702101	-0.000120942	0.012383	0.0064634	0.025179	0.0240727	0.0250903	0.0220622	0.012105	0.0151589	0.0134125	0.00653049	0.00445408	0.00327882	-0.00515051	0.00328368	0.117913	0.0133656	0.0167981	0.0228798	0.0215244	0.0197968	0.0251116	0.0153263	0.00947601	0.034232	0.044546	0.0211105	0.0358704	0.0236019	0.0324762
5.46339e-05	0.00307005	0.00174233	0.00324861	0.00549807	0.0108905	0.00105953	0.00501822	0.00350428	0.00582315	0.00519255	0.0115669	0.00889862	0.0105837	0.00749088	0.00424638	0.000951612	-0.00702953	0.0036556	0.0133656	0.100363	0.0296938	0.0334408	0.0109346	0.010596	0.0135866	0.027381	0.0275684	0.0147234	0.00923088	0.00900501	0.00643369	0.00423578	0.0057082
-0.00775837	-0.0075779	-0.00652802	-0.00897258	0.00263487	0.00174618	0.00187435	0.0172129	0.0210741	0.0145486	0.0197282	0.0178195	0.0197063	0.0198185	0.0157485	0.00612179	0.0034721	-0.00765083	-0.000347007	0.0167981	0.0296938	0.0914002	0.0273898	0.0314042	0.0301767	0.0250616	0.0249312	0.0255332	0.0158931	0.015993	0.0146141	0.0124435	0.0108588	0.0144325
-0.00237334	0.00301866	-0.000657538	0.0023005	0.00299703	0.00663443	0.00314676	0.00994929	0.0094077	0.0160436	0.00627775	0.00935993	0.013677	0.0073975	0.0070391	0.00443096	0.00325801	-0.00127579	-0.00102672	0.0228798	0.0334408	0.0273898	0.07778	0.0202292	0.0179436	0.026547	0.0405144	0.0268296	0.0485935	0.0327734	0.0172559	0.0227288	0.0165358	0.0245378
-0.0110985	-0.00391645	-0.0114499	-0.00668582	-0.00654229	0.00217439	-0.0034405	0.0134482	0.0138364	0.0128341	0.020397	0.0360003	0.0415082	0.0328182	0.0235937	0.00630857	0.000267971	-0.00744538	-0.000946497	0.0215244	0.0109346	0.0314042	0.0202292	0.105386	0.0213653	0.0185874	0.0244801	0.0183588	0.00851268	0.010901	0.0418674	0.0205621	0.0184376	0.027001
-0.000451738	-0.00474874	-0.00521834	0.000430353	-0.00072126	0.00371136	0.00586089	0.0141718	0.00902196	0.0102958	0.00828628	0.00992823	0.00900302	0.00768789	0.00944238	0.00638551	0.00205125	-0.000361155	0.00560944	0.0197968	0.010596	0.0301767	0.0179436	0.0213653	0.131922	0.0159362	0.0201337	0.0189124	0.0173227	0.00904862	0.00986771	0.017579	0.0131848	0.0164152
-0.00830766	0.0023245	-0.00639587	0.0024663	0.00534123	0.0179462	0.00447684	0.0407661	0.0404581	0.0467154	0.031962	0.0253427	0.0176495	0.00807701	0.00117399	0.00698553	0.00033267	-0.00464017	0.00478776	0.0251116	0.0135866	0.0250616	0.026547	0.0185874	0.0159362	0.0664914	0.0472605	0.0434832	0.0255966	0.0335594	0.0148049	0.0166095	0.0165449	0.0171811
-0.00529854	0.00644801	-0.0101816	0.000256559	0.00946211	0.0167992	0.0110414	0.0323409	0.0221418	0.0149667	0.0134624	0.0114837	0.0138644	0.00787972	-8.49875e-05	-0.00211729	-0.00610017	-0.00694188	0.000829416	0.0153263	0.027381	0.0249312	0.0405144	0.0244801	0.0201337	0.0472605	0.108821	0.0612637	0.0210871	0.0259022	0.00793221	0.00745798	0.00853498	0.00930794
-0.00672035	0.00568801	-0.0071911	-0.00342078	0.00799032	0.00836922	0.0164766	0.0249101	0.0218302	0.022733	0.0136339	0.0155889	0.00994975	0.00417517	0.0018936	0.00520892	-0.00432767	-0.00857545	0.00389197	0.00947601	0.0275684	0.0255332	0.0268296	0.0183588	0.0189124	0.0434832	0.0612637	0.106423	0.0232432	0.0185577	0.0064917	0.00419519	0.00498894	0.0110272
-0.010312	-0.00227223	-0.00699238	-0.00164372	0.00301382	0.00523104	0.0016099	0.0174892	0.0162563	0.00908363	-0.000250268	-0.00268661	0.00601949	0.00267218	-0.00134458	0.00120853	0.00398338	0.00118707	0.00696449	0.034232	0.0147234	0.0158931	0.0485935	0.00851268	0.0173227	0.0255966	0.0210871	0.0232432	0.0907405	0.0507996	0.00808313	0.0242007	0.0229883	0.0231285
-0.00296938	-0.00144635	-0.00499758	0.000919848	0.000752833	0.0165933	0.00581761	0.0311282	0.0192575	0.0150342	0.00321954	0.00215903	0.00692781	0.00265577	0.00316796	-0.000240949	0.00148531	-0.0005044	0.00699061	0.044546	0.00923088	0.015993	0.0327734	0.010901	0.00904862	0.0335594	0.0259022	0.0185577	0.0507996	0.0901828	0.00351353	0.0159915	0.016406	0.012635
-0.00417714	-0.00472737	-0.0104242	-0.00871281	0.00251865	0.00524972	-0.00423275	0.0187137	0.0216705	0.0252231	0.0302265	0.0365858	0.0299826	0.0226944	0.014578	0.00742169	0.0039021	-0.0110524	0.00147338	0.0211105	0.00900501	0.0146141	0.0172559	0.0418674	0.00986771	0.0148049	0.00793221	0.0064917	0.00808313	0.00351353	0.123303	0.0288854	0.0316663	0.0267214
-0.00598445	-0.00245158	-0.00581592	-0.00283363	0.00209119	0.00274197	0.00145632	0.012005	0.0101269	0.015268	0.025888	0.0168498	0.0147233	0.0120139	0.00742608	0.001838	-0.00121358	-0.00399336	0.00639032	0.0358704	0.00643369	0.0124435	0.0227288	0.0205621	0.017579	0.0166095	0.00745798	0.00419519	0.0242007	0.0159915	0.0288854	0.0990739	0.0828159	0.0902072
-0.00599942	-0.00505934	-0.00964513	0.000671143	0.00152782	0.00600615	-0.000803781	0.0197713	0.0133463	0.016855	0.024201	0.0158969	0.00943348	0.00872663	0.00616176	0.000728235	0.00105194	-0.000569693	0.00534254	0.0236019	0.00423578	0.0108588	0.0165358	0.0184376	0.0131848	0.0165449	0.00853498	0.00498894	0.0229883	0.016406	0.0316663	0.0828159	0.107221	0.0869535
-0.00380822	-0.00231671	-0.00624201	-0.00165025	0.00391044	0.00347183	-0.00283149	0.0134454	0.0157112	0.0195743	0.0236849	0.0196198	0.0120667	0.0119674	0.00567508	0.000275408	0.00180897	-0.00737725	0.000691292	0.0324762	0.0057082	0.0144325	0.0245378	0.027001	0.0164152	0.0171811	0.00930794	0.0110272	0.0231285	0.012635	0.0267214	0.0902072	0.0869535	0.0883293
day15
Puretone2.0kHz_70dB'	Puretone2.4kHz_70dB'	'Puretone2.8kHz_70dB'	'Puretone3.4kHz_70dB'	'Puretone4.0kHz_70dB'	'Puretone4.7kHz_70dB'	'Puretone5.6kHz_70dB'	'Puretone6.7kHz_70dB'	'Puretone8.0kHz_70dB'	'Puretone9.5kHz_70dB'	'Puretone11.3kHz_70dB'	'Puretone13.4kHz_70dB'	'Puretone15.9kHz_70dB'	'Puretone18.9kHz_70dB'	'Puretone22.5kHz_70dB'	'Puretone26.8kHz_70dB'	'Puretone31.8kHz_70dB'	'Puretone37.9kHz_70dB'	'Puretone45.0kHz_70dB'	3-1-70ms_70dB'	'47bird1_70ms_70dB'	'47bird2_70ms_70dB'	'beet-70ms_70dB'	'Call1_70ms_70dB'	'gallop-70ms_70dB'	'indri1-70ms_70dB'	'indri2-70ms_70dB'	'indri3-70ms_70dB'	'keep1-70ms_70dB'	'keep2-70ms_70dB'	'Upsweep0_70dB'	'whale1-70ms_70dB'	'whale2-70ms_70dB'	'WN-70ms_70dB'
0.0333226	0.0214066	0.0161976	0.00888801	-0.00289625	0.000296565	0.00274435	-0.0146575	-0.0157278	-0.0137403	-0.0138406	-0.0176836	-0.0114273	-0.00804329	-0.00560119	-0.00918781	0.00260517	0.00792569	-0.00139468	-0.00630099	0.00228005	-0.0107836	-0.00372507	-0.00663024	-0.00487376	-0.0123776	-0.0110416	-0.00516816	-0.00609404	-0.0140982	-0.00862324	-0.0159502	-0.0202061	-0.0152034
0.0214066	0.0367033	0.0120729	0.0181564	0.0118975	0.00936379	0.0135889	-0.00124863	-0.00747924	-0.00493903	0.000238581	-0.004609	0.00303827	-0.000220204	0.00164336	0.000474145	-0.00181646	-0.000365041	0.00422997	-0.001202	0.000308027	-0.00210977	0.00396779	-0.00339034	-0.000638877	0.00223579	-0.00234777	-0.00126627	-0.00458359	-0.00743383	-0.00626262	-0.00343733	-0.00193361	-0.00440976
0.0161976	0.0120729	0.0187424	0.00896044	-0.00452396	-0.00328426	0.00140799	-0.0100982	-0.0172995	-0.0167939	-0.01447	-0.0130175	-0.0125719	-0.0150866	-0.0107033	-0.00420763	0.000336351	0.00537723	-0.00183696	-0.00806703	-0.0076278	-0.0111266	-0.00627832	-0.0105148	-0.00498944	-0.0111441	-0.0140232	-0.0103079	-0.0122511	-0.0112406	-0.00954871	-0.00953788	-0.0113654	-0.00592423
0.00888801	0.0181564	0.00896044	0.0162404	0.015111	0.0164293	0.0231006	0.00348889	-0.00334056	-0.00574601	-0.000918377	-0.00615318	0.00236653	-0.00321499	-0.00117788	0.000441605	0.00264569	0.00222949	0.00448404	-0.00394233	0.00407254	0.00373525	0.00188575	-0.00712454	0.00620566	-0.0031742	0.00963541	0.0034756	-0.00514809	-0.0068758	-0.00208289	-0.00404339	-0.00382974	-0.0058198
-0.00289625	0.0118975	-0.00452396	0.015111	0.0267042	0.02976	0.0394598	0.0216761	0.0104449	0.00724979	0.00341087	0.00180637	0.00738993	0.00637593	0.00945645	0.00494144	0.00327811	0.00183951	0.00313441	0.0040922	0.00855961	0.0107444	0.00520599	0.0104537	0.0188719	0.0114791	0.00925923	0.0118939	0.00821254	0.016171	0.00518107	0.00277404	0.00728943	0.0001115
0.000296565	0.00936379	-0.00328426	0.0164293	0.02976	0.0475759	0.0455812	0.0324584	0.0144141	0.0124942	0.00361601	0.00131211	0.00201675	0.00943919	0.00873294	0.00447722	0.00540173	-0.00324591	0.00888658	0.0065869	0.0172	0.0141042	0.0150635	0.0138933	0.0183256	0.0141517	0.029005	0.0248597	0.0129493	0.0168003	0.0064975	0.00657094	0.00976618	0.00815444
0.00274435	0.0135889	0.00140799	0.0231006	0.0394598	0.0455812	0.0668797	0.0291924	0.0107493	0.00670197	0.00147286	-0.00791123	0.00326349	0.00650692	0.0153926	0.00632366	0.00615342	0.00164965	0.00902763	0.00550991	0.00631135	0.00397114	0.0011162	0.00348539	0.00788311	0.00520796	0.0133462	0.0200002	-0.00070331	0.00463101	0.00415652	0.00790607	0.00490173	0.00653968
-0.0146575	-0.00124863	-0.0100982	0.00348889	0.0216761	0.0324584	0.0291924	0.0709718	0.0431681	0.0388182	0.0204336	0.0231627	0.0122503	0.0246653	0.0140732	0.00774155	0.00686436	-0.000151716	0.0130797	0.0244677	0.0144906	0.0250118	0.0289503	0.0224413	0.0193089	0.0354251	0.0397054	0.0390548	0.0257588	0.0357669	0.0276987	0.0184383	0.0262509	0.0189965
-0.0157278	-0.00747924	-0.0172995	-0.00334056	0.0104449	0.0144141	0.0107493	0.0431681	0.0842331	0.0901402	0.0390538	0.0439642	0.0269301	0.0190948	0.00203659	0.00462404	3.60677e-05	-0.0126533	0.00827833	0.0229136	0.0208376	0.0266643	0.023668	0.0252935	0.0229644	0.042103	0.0313444	0.0280781	0.0268822	0.0308131	0.0262875	0.0155375	0.0296779	0.0204399
-0.0137403	-0.00493903	-0.0167939	-0.00574601	0.00724979	0.0124942	0.00670197	0.0388182	0.0901402	0.118272	0.0585513	0.0613013	0.0315129	0.0293486	0.00818316	0.00882377	0.00110829	-0.00842713	0.0119361	0.0214797	0.021538	0.0281194	0.0305826	0.0288648	0.0245731	0.0414151	0.0282836	0.035156	0.0295775	0.0366932	0.0326034	0.0176285	0.0340392	0.022536
-0.0138406	0.000238581	-0.01447	-0.000918377	0.00341087	0.00361601	0.00147286	0.0204336	0.0390538	0.0585513	0.0944461	0.0826295	0.0429422	0.0270615	0.00833428	0.00530362	-0.00278966	-0.0171808	0.00233995	0.0218805	0.0100004	0.0162171	0.0202208	0.027209	0.0134636	0.0323323	0.00728735	0.0196132	0.0195134	0.0187519	0.0475156	0.0302589	0.0369585	0.0295737
-0.0176836	-0.004609	-0.0130175	-0.00615318	0.00180637	0.00131211	-0.00791123	0.0231627	0.0439642	0.0613013	0.0826295	0.103543	0.065174	0.0428919	0.0195504	0.00982142	0.00450302	-0.00822424	0.0016028	0.0170093	0.00183182	0.0141751	0.0108581	0.03658	0.00711622	0.0259909	0.00153627	0.0101075	0.0157691	0.0158546	0.0563423	0.0191148	0.0321238	0.0240423
-0.0114273	0.00303827	-0.0125719	0.00236653	0.00738993	0.00201675	0.00326349	0.0122503	0.0269301	0.0315129	0.0429422	0.065174	0.139853	0.0944483	0.0499869	0.0292238	0.0170886	-0.00563354	0.00225546	0.0141748	0.00447691	0.0125663	0.0131453	0.0395081	0.00236318	0.013577	0.00904821	0.0073171	0.0113452	0.0093937	0.031927	0.0128794	0.0128326	0.0115478
-0.00804329	-0.000220204	-0.0150866	-0.00321499	0.00637593	0.00943919	0.00650692	0.0246653	0.0190948	0.0293486	0.0270615	0.0428919	0.0944483	0.132964	0.0790299	0.0447114	0.0246972	-0.00286878	0.00629594	0.0138081	0.0153157	0.0447841	0.024694	0.0484949	0.0149968	0.0115719	0.0159453	0.0195599	0.010503	0.01157	0.0372939	0.0182613	0.0237479	0.00649191
-0.00560119	0.00164336	-0.0107033	-0.00117788	0.00945645	0.00873294	0.0153926	0.0140732	0.00203659	0.00818316	0.00833428	0.0195504	0.0499869	0.0790299	0.111227	0.0632386	0.0369519	0.00538239	0.0154937	0.00588809	0.0139402	0.02442	0.00279697	0.0245575	0.00997884	0.00285038	0.00105257	0.00518809	0.00060798	-6.79166e-05	0.0277997	0.0107823	0.0112661	-0.00335119
-0.00918781	0.000474145	-0.00420763	0.000441605	0.00494144	0.00447722	0.00632366	0.00774155	0.00462404	0.00882377	0.00530362	0.00982142	0.0292238	0.0447114	0.0632386	0.0718756	0.050522	0.020808	0.0181075	0.00203598	-0.000603522	0.0119386	-0.000514182	0.00701387	0.000241548	0.00101128	0.00318643	0.00159442	0.00183916	0.00195131	0.0186501	0.00307454	0.00821949	-0.001565
0.00260517	-0.00181646	0.000336351	0.00264569	0.00327811	0.00540173	0.00615342	0.00686436	3.60677e-05	0.00110829	-0.00278966	0.00450302	0.0170886	0.0246972	0.0369519	0.050522	0.0522525	0.017651	0.0136709	-0.00131355	0.00393765	-0.00313404	-0.00228358	-0.00458494	-0.00255904	-0.00305753	-0.00454199	-0.00220717	0.00123188	0.00320777	0.00354826	0.00126394	-0.00318194	-0.00370598
0.00792569	-0.000365041	0.00537723	0.00222949	0.00183951	-0.00324591	0.00164965	-0.000151716	-0.0126533	-0.00842713	-0.0171808	-0.00822424	-0.00563354	-0.00286878	0.00538239	0.020808	0.017651	0.031928	0.014042	-0.00419973	-0.00825631	0.00127845	-0.00862064	-0.00987645	0.00015997	-0.0114841	-0.00242046	-0.00355458	0.00115854	-0.00117128	-0.00722694	-0.00680334	-0.00487792	-0.00821181
-0.00139468	0.00422997	-0.00183696	0.00448404	0.00313441	0.00888658	0.00902763	0.0130797	0.00827833	0.0119361	0.00233995	0.0016028	0.00225546	0.00629594	0.0154937	0.0181075	0.0136709	0.014042	0.0713441	-0.00330964	0.00299226	-0.00104136	0.00192278	0.00265578	0.00584037	0.000326339	-0.000104553	0.007827	0.0059633	0.00146155	0.000937933	0.00441895	0.00933829	0.00314128
-0.00630099	-0.001202	-0.00806703	-0.00394233	0.0040922	0.0065869	0.00550991	0.0244677	0.0229136	0.0214797	0.0218805	0.0170093	0.0141748	0.0138081	0.00588809	0.00203598	-0.00131355	-0.00419973	-0.00330964	0.147423	0.0145194	0.0227105	0.023697	0.0221815	0.0213269	0.0164788	0.01092	0.0202619	0.0274058	0.0267342	0.0326196	0.0288007	0.0255458	0.0258692
0.00228005	0.000308027	-0.0076278	0.00407254	0.00855961	0.0172	0.00631135	0.0144906	0.0208376	0.021538	0.0100004	0.00183182	0.00447691	0.0153157	0.0139402	-0.000603522	0.00393765	-0.00825631	0.00299226	0.0145194	0.124011	0.0740868	0.070624	0.0225059	0.0193755	0.0190701	0.0314073	0.0439499	0.0276409	0.0230466	0.0160656	0.0196633	0.0216374	0.0112902
-0.0107836	-0.00210977	-0.0111266	0.00373525	0.0107444	0.0141042	0.00397114	0.0250118	0.0266643	0.0281194	0.0162171	0.0141751	0.0125663	0.0447841	0.02442	0.0119386	-0.00313404	0.00127845	-0.00104136	0.0227105	0.0740868	0.135044	0.0544683	0.0439427	0.0304425	0.0217573	0.030434	0.0357233	0.033241	0.0287885	0.0279366	0.0271044	0.0447092	0.0193578
-0.00372507	0.00396779	-0.00627832	0.00188575	0.00520599	0.0150635	0.0011162	0.0289503	0.023668	0.0305826	0.0202208	0.0108581	0.0131453	0.024694	0.00279697	-0.000514182	-0.00228358	-0.00862064	0.00192278	0.023697	0.070624	0.0544683	0.0748046	0.0333333	0.0289659	0.0348739	0.0494284	0.0501873	0.0455178	0.0438368	0.0128011	0.0191797	0.0306443	0.0231174
-0.00663024	-0.00339034	-0.0105148	-0.00712454	0.0104537	0.0138933	0.00348539	0.0224413	0.0252935	0.0288648	0.027209	0.03658	0.0395081	0.0484949	0.0245575	0.00701387	-0.00458494	-0.00987645	0.00265578	0.0221815	0.0225059	0.0439427	0.0333333	0.122856	0.0313629	0.0191387	0.0216274	0.0323371	0.0142687	0.0219578	0.0586926	0.0258805	0.0347163	0.0251037
-0.00487376	-0.000638877	-0.00498944	0.00620566	0.0188719	0.0183256	0.00788311	0.0193089	0.0229644	0.0245731	0.0134636	0.00711622	0.00236318	0.0149968	0.00997884	0.000241548	-0.00255904	0.00015997	0.00584037	0.0213269	0.0193755	0.0304425	0.0289659	0.0313629	0.119844	0.0158535	0.0231555	0.020104	0.0201748	0.0216628	0.0124294	0.0137793	0.026896	0.0135929
-0.0123776	0.00223579	-0.0111441	-0.0031742	0.0114791	0.0141517	0.00520796	0.0354251	0.042103	0.0414151	0.0323323	0.0259909	0.013577	0.0115719	0.00285038	0.00101128	-0.00305753	-0.0114841	0.000326339	0.0164788	0.0190701	0.0217573	0.0348739	0.0191387	0.0158535	0.0587779	0.0525445	0.0585015	0.0329738	0.0442666	0.0154788	0.0169096	0.023774	0.019851
-0.0110416	-0.00234777	-0.0140232	0.00963541	0.00925923	0.029005	0.0133462	0.0397054	0.0313444	0.0282836	0.00728735	0.00153627	0.00904821	0.0159453	0.00105257	0.00318643	-0.00454199	-0.00242046	-0.000104553	0.01092	0.0314073	0.030434	0.0494284	0.0216274	0.0231555	0.0525445	0.103981	0.0646561	0.0285468	0.0434375	0.0134516	0.00712284	0.0152373	0.0058869
-0.00516816	-0.00126627	-0.0103079	0.0034756	0.0118939	0.0248597	0.0200002	0.0390548	0.0280781	0.035156	0.0196132	0.0101075	0.0073171	0.0195599	0.00518809	0.00159442	-0.00220717	-0.00355458	0.007827	0.0202619	0.0439499	0.0357233	0.0501873	0.0323371	0.020104	0.0585015	0.0646561	0.120484	0.0425637	0.0398006	0.014201	0.0133615	0.0232536	0.0169101
-0.00609404	-0.00458359	-0.0122511	-0.00514809	0.00821254	0.0129493	-0.00070331	0.0257588	0.0268822	0.0295775	0.0195134	0.0157691	0.0113452	0.010503	0.00060798	0.00183916	0.00123188	0.00115854	0.0059633	0.0274058	0.0276409	0.033241	0.0455178	0.0142687	0.0201748	0.0329738	0.0285468	0.0425637	0.0832197	0.045302	0.00627001	0.0184897	0.0310177	0.0308342
-0.0140982	-0.00743383	-0.0112406	-0.0068758	0.016171	0.0168003	0.00463101	0.0357669	0.0308131	0.0366932	0.0187519	0.0158546	0.0093937	0.01157	-6.79166e-05	0.00195131	0.00320777	-0.00117128	0.00146155	0.0267342	0.0230466	0.0287885	0.0438368	0.0219578	0.0216628	0.0442666	0.0434375	0.0398006	0.045302	0.0702693	0.016676	0.0132888	0.0260009	0.0216188
-0.00862324	-0.00626262	-0.00954871	-0.00208289	0.00518107	0.0064975	0.00415652	0.0276987	0.0262875	0.0326034	0.0475156	0.0563423	0.031927	0.0372939	0.0277997	0.0186501	0.00354826	-0.00722694	0.000937933	0.0326196	0.0160656	0.0279366	0.0128011	0.0586926	0.0124294	0.0154788	0.0134516	0.014201	0.00627001	0.016676	0.143458	0.0331707	0.0418527	0.0221385
-0.0159502	-0.00343733	-0.00953788	-0.00404339	0.00277404	0.00657094	0.00790607	0.0184383	0.0155375	0.0176285	0.0302589	0.0191148	0.0128794	0.0182613	0.0107823	0.00307454	0.00126394	-0.00680334	0.00441895	0.0288007	0.0196633	0.0271044	0.0191797	0.0258805	0.0137793	0.0169096	0.00712284	0.0133615	0.0184897	0.0132888	0.0331707	0.10257	0.104629	0.0855002
-0.0202061	-0.00193361	-0.0113654	-0.00382974	0.00728943	0.00976618	0.00490173	0.0262509	0.0296779	0.0340392	0.0369585	0.0321238	0.0128326	0.0237479	0.0112661	0.00821949	-0.00318194	-0.00487792	0.00933829	0.0255458	0.0216374	0.0447092	0.0306443	0.0347163	0.026896	0.023774	0.0152373	0.0232536	0.0310177	0.0260009	0.0418527	0.104629	0.130888	0.092419
-0.0152034	-0.00440976	-0.00592423	-0.0058198	0.0001115	0.00815444	0.00653968	0.0189965	0.0204399	0.022536	0.0295737	0.0240423	0.0115478	0.00649191	-0.00335119	-0.001565	-0.00370598	-0.00821181	0.00314128	0.0258692	0.0112902	0.0193578	0.0231174	0.0251037	0.0135929	0.019851	0.0058869	0.0169101	0.0308342	0.0216188	0.0221385	0.0855002	0.092419	0.0847451
